# Supplementary material for: Epidemiological characterization and phylogenetic analysis of human metapneumovirus isolated from children in Ningbo, China, 2020–2024
Source: Microb Genom. 2026 Jun 22;12(6):001760. doi: 10.1099/mgen.0.001760 (PMC13286607; doi:10.1099/mgen.0.001760)
Supplement: Supplementary Material 1. [file mgen-12-01760-s001.xlsx]

## Sheet: Sheet2
Accession	Strains	Genome	Organism	Source	host	Collection_date	Geo_loc_name
AB503857.1	isolate Jpn03-1	complete genome	human metapneumovirus	human metapneumovirus (HMPV)	Homo sapiens	2003	Japan
AF371337.2	isolate 00-1	complete genome	human metapneumovirus	human metapneumovirus (HMPV)	Homo sapiens	N/A	Netherlands
AY297748.1	isolate CAN98-75	complete genome	human metapneumovirus	human metapneumovirus (HMPV)	Homo sapiens	N/A	N/A
AY297749.1	isolate CAN97-83	complete genome	human metapneumovirus	human metapneumovirus (HMPV)	Homo sapiens	N/A	N/A
AY525843.1	isolate NL/1/99	complete genome	human metapneumovirus	human metapneumovirus (HMPV)	Homo sapiens	N/A	Netherlands
DQ843658.1	strain BJ1816	complete genome	human metapneumovirus	human metapneumovirus (HMPV)	Homo sapiens	N/A	China: Beijing
DQ843659.1	strain BJ1887	complete genome	human metapneumovirus	human metapneumovirus (HMPV)	Homo sapiens	N/A	China: Beijing
EF535506.1	isolate TW05-00125	complete genome	human metapneumovirus	human metapneumovirus (HMPV)	Homo sapiens	1999	Taiwan
FJ168778.1	isolate NL/94/01 subtype B2	complete genome	human metapneumovirus	human metapneumovirus (HMPV)	Homo sapiens	1994-01-07	Netherlands
FJ168779.1	isolate NL/00/17 type A2	complete genome	human metapneumovirus	human metapneumovirus (HMPV)	Homo sapiens	2000-04-02	Netherlands
GQ153651.1	strain HMPVgz01	complete genome	human metapneumovirus	human metapneumovirus (HMPV)	Homo sapiens	2008-12-01	China: Guangzhou Children's Hospital
JN184399.1	strain TN96-12	complete genome	human metapneumovirus	human metapneumovirus (HMPV)	Homo sapiens	1999-12-01	USA
JN184400.1	strain TN94-49	complete genome	human metapneumovirus	human metapneumovirus (HMPV)	Homo sapiens	1994-04-01	USA
JN184401.1	strain TN982-42	complete genome	human metapneumovirus	human metapneumovirus (HMPV)	Homo sapiens	1998-02-01	USA
JN184402.1	strain TN99-419	complete genome	human metapneumovirus	human metapneumovirus (HMPV)	Homo sapiens	1999-04-01	USA
KC403971.1	strain HMPV/USA/TN/91-316/1991/B	complete genome	human metapneumovirus	human metapneumovirus (HMPV)	Homo sapiens; sex: M	1991-03-08	USA: Nashville, TN
KC403972.1	strain HMPV/USA/TN-91-320/1991/B	complete genome	human metapneumovirus	human metapneumovirus (HMPV)	Homo sapiens; sex: F	1991-03-12	USA: Nashville, TN
KC403973.1	strain HMPV/USA/TN-82-518/1982/A	complete genome	human metapneumovirus	human metapneumovirus (HMPV)	Homo sapiens; sex: F	1982-05-20	USA: Nashville, TN
KC403974.1	strain HMPV/USA/TN-91-238/1991/B	complete genome	human metapneumovirus	human metapneumovirus (HMPV)	Homo sapiens; sex: M	1991-02-26	USA: Nashville, TN
KC403975.1	strain HMPV/USA/TN-83-126/1983/A	complete genome	human metapneumovirus	human metapneumovirus (HMPV)	Homo sapiens; sex: M	1983-12-06	USA: Nashville, TN
KC403976.1	strain HMPV/USA/TN-83-93/1983/A	complete genome	human metapneumovirus	human metapneumovirus (HMPV)	Homo sapiens; sex: F	1983-09-06	USA: Nashville, TN
KC403977.1	strain HMPV/AUS/145371295/2003/A	complete genome	human metapneumovirus	human metapneumovirus (HMPV)	Homo sapiens; sex: M	2003-08-12	Australia: Queensland
KC403978.1	strain HMPV/AUS/172832103/2004/A	complete genome	human metapneumovirus	human metapneumovirus (HMPV)	Homo sapiens; sex: F	2004-08-14	Australia: Queensland
KC403979.1	strain HMPV/AUS/145570377/2003/A	complete genome	human metapneumovirus	human metapneumovirus (HMPV)	Homo sapiens; sex: F	2003-09-03	Australia: Queensland
KC403980.1	strain HMPV/AUS/138758999/2003/A	complete genome	human metapneumovirus	human metapneumovirus (HMPV)	Homo sapiens; sex: M	2003-06-04	Australia: Queensland
KC403981.1	strain HMPV/AUS/146892777/2003/A	complete genome	human metapneumovirus	human metapneumovirus (HMPV)	Homo sapiens; sex: M	2003-10-12	Australia: Queensland
KC403982.1	strain HMPV/AUS/143003542/2003/A	complete genome	human metapneumovirus	human metapneumovirus (HMPV)	Homo sapiens; sex: F	2003-10-07	Australia: Queensland
KC403983.1	strain HMPV/AUS/172837900/2004/A	complete genome	human metapneumovirus	human metapneumovirus (HMPV)	Homo sapiens; sex: M	2004-09-28	Australia: Queensland
KC403984.1	strain HMPV/AUS/193951503/2004/A	complete genome	human metapneumovirus	human metapneumovirus (HMPV)	Homo sapiens; sex: M	2004-10-14	Australia: Queensland
KC562219.1	strain HMPV/USA/C2-175/2005/B	complete genome	human metapneumovirus	human metapneumovirus (HMPV)	Homo sapiens	2005	USA: Cincinnati, OH
KC562220.1	strain HMPV/USA/C1-718/2005/A	complete genome	human metapneumovirus	human metapneumovirus (HMPV)	Homo sapiens	2005	USA: Cincinnati, OH
KC562221.1	strain HMPV/USA/C1-446/2004/A	complete genome	human metapneumovirus	human metapneumovirus (HMPV)	Homo sapiens	2004	USA: Cincinnati, OH
KC562222.1	strain HMPV/USA/TN-97-237/1997/B	complete genome	human metapneumovirus	human metapneumovirus (HMPV)	Homo sapiens; sex: F	1997-02-25	USA: Nashville, TN
KC562223.1	strain HMPV/USA/TN-93-32/1993/B	complete genome	human metapneumovirus	human metapneumovirus (HMPV)	Homo sapiens; sex: M	1993-03-01	USA: Nashville, TN
KC562224.1	strain HMPV/AUS/136342137/2003/A	complete genome	human metapneumovirus	human metapneumovirus (HMPV)	Homo sapiens; sex: M	2003-09-03	Australia: Queensland
KC562225.1	strain HMPV/AUS/141196482/2003/A	complete genome	human metapneumovirus	human metapneumovirus (HMPV)	Homo sapiens; sex: M	2003-09-01	Australia: Queensland
KC562226.1	strain HMPV/AUS/150229278/2003/A	complete genome	human metapneumovirus	human metapneumovirus (HMPV)	Homo sapiens; sex: M	2003-10-05	Australia: Queensland
KC562227.1	strain HMPV/USA/TN-96-313/1996/B	complete genome	human metapneumovirus	human metapneumovirus (HMPV)	Homo sapiens	1996	USA: Nashville, TN
KC562228.1	strain HMPV/USA/TN-97-235/1997/B	complete genome	human metapneumovirus	human metapneumovirus (HMPV)	Homo sapiens; sex: M	1997-02-24	USA: Nashville, TN
KC562229.1	strain HMPV/USA/TN-96-213/1996/B	complete genome	human metapneumovirus	human metapneumovirus (HMPV)	Homo sapiens; sex: F	1996-02-08	USA: Nashville, TN
KC562230.1	strain HMPV/AUS/159148534/2004/B	complete genome	human metapneumovirus	human metapneumovirus (HMPV)	Homo sapiens; sex: M	2004-03-05	Australia: Queensland
KC562231.1	strain HMPV/AUS/172437891/2004/B	complete genome	human metapneumovirus	human metapneumovirus (HMPV)	Homo sapiens; sex: M	2004-07-24	Australia: Queensland
KC562232.1	strain HMPV/USA/TN-01-28/2001/B	complete genome	human metapneumovirus	human metapneumovirus (HMPV)	Homo sapiens; sex: M	2001-02-06	USA: Nashville, TN
KC562233.1	strain HMPV/AUS/133878351/2003/A	complete genome	human metapneumovirus	human metapneumovirus (HMPV)	Homo sapiens; sex: M	2003-08-27	Australia: Queensland
KC562234.1	strain HMPV/USA/TN-99-419/1999/B	complete genome	human metapneumovirus	human metapneumovirus (HMPV)	Homo sapiens; sex: F	1999-04-27	USA: Nashville, TN
KC562235.1	strain HMPV/USA/C2-202/2004/B	complete genome	human metapneumovirus	human metapneumovirus (HMPV)	Homo sapiens	2004	USA: Cincinnati, OH
KC562237.1	strain HMPV/USA/TN-95-252/1995/B	complete genome	human metapneumovirus	human metapneumovirus (HMPV)	Homo sapiens; sex: F	1995-02-28	USA: Nashville, TN
KC562238.1	strain HMPV/USA/TN-96-313/1996/B	complete genome	human metapneumovirus	human metapneumovirus (HMPV)	Homo sapiens; sex: M	1996-03-13	USA: Nashville, TN
KC562239.1	strain HMPV/USA/TN-95-111/1995/B	complete genome	human metapneumovirus	human metapneumovirus (HMPV)	Homo sapiens; sex: M	1995-11-01	USA: Nashville, TN
KC562240.1	strain HMPV/AUS/134249451/2003/A	complete genome	human metapneumovirus	human metapneumovirus (HMPV)	Homo sapiens; sex: M	2003-07-07	Australia: Queensland
KC562241.1	strain HMPV/AUS/144834728/2003/A	complete genome	human metapneumovirus	human metapneumovirus (HMPV)	Homo sapiens; sex: M	2003-08-12	Australia: Queensland
KC562242.1	strain HMPV/USA/C1-334/2004/B	complete genome	human metapneumovirus	human metapneumovirus (HMPV)	Homo sapiens	2004	USA: Cincinnati, OH
KC562243.1	strain HMPV/USA/C1-050/2004/A	complete genome	human metapneumovirus	human metapneumovirus (HMPV)	Homo sapiens	2004	USA: Cincinnati, OH
KC562244.1	strain HMPV/USA/TN-83-1211/1983/B	complete genome	human metapneumovirus	human metapneumovirus (HMPV)	Homo sapiens; sex: F	1983-12-13	USA: Nashville, TN
KF516922.1	isolate KUMC-MP	complete genome	human metapneumovirus	human metapneumovirus (HMPV)	Homo sapiens	2011-08-10	South Korea
KF530163.1	strain HMPV/AUS/183399477/2004/B	complete genome	human metapneumovirus	human metapneumovirus (HMPV)	Homo sapiens; sex: M; age: <1Y	2004-07-06	Australia: Queensland
KF530164.1	strain HMPV/AUS/172832788/2004/B	complete genome	human metapneumovirus	human metapneumovirus (HMPV)	Homo sapiens; sex: M; age: 2Y	2004-08-19	Australia: Queensland
KF530167.1	strain HMPV/AUS/172820414/2004/B	complete genome	human metapneumovirus	human metapneumovirus (HMPV)	Homo sapiens; sex: F; age: <1Y	2004-08-30	Australia: Queensland
KF530171.1	strain HMPV/AUS/172431236/2004/B	complete genome	human metapneumovirus	human metapneumovirus (HMPV)	Homo sapiens; sex: F; age: 12Y	2004-06-22	Australia: Queensland
KF530173.1	strain HMPV/AUS/183349656/2004/B	complete genome	human metapneumovirus	human metapneumovirus (HMPV)	Homo sapiens; sex: F; age: 1Y	2004-07-06	Australia: Queensland
KF530178.1	strain HMPV/AUS/183219938/2004/B	complete genome	human metapneumovirus	human metapneumovirus (HMPV)	Homo sapiens; sex: M; age: 64Y	2004-10-11	Australia: Queensland
KF530179.1	strain HMPV/AUS/133875417/2003/B	complete genome	human metapneumovirus	human metapneumovirus (HMPV)	Homo sapiens; sex: F; age: 1Y	2003-08-11	Australia: Queensland
KF686742.1	strain HMPV/ARG/107/2002/A	complete genome	human metapneumovirus	human metapneumovirus (HMPV)	Homo sapiens; sex: M; age: 4M	2002	Argentina: NBA
KJ627377.1	strain HMPV/Homo sapiens/PER/CFI0320/2010/A	complete genome	human metapneumovirus	human metapneumovirus (HMPV)	Homo sapiens; F; 6Y	2010-05-24	Peru: Loreto
KJ627379.1	strain HMPV/Homo sapiens/PER/FLE7574/2009/A	complete genome	human metapneumovirus	human metapneumovirus (HMPV)	Homo sapiens; F; 31Y	2009-12-31	Peru: Piura
KJ627380.1	strain HMPV/Homo sapiens/PER/CFI0333/2010/A	complete genome	human metapneumovirus	human metapneumovirus (HMPV)	Homo sapiens; F; 5Y	2010-06-08	Peru: Loreto
KJ627381.1	strain HMPV/Homo sapiens/PER/FLI1921/2010/A	complete genome	human metapneumovirus	human metapneumovirus (HMPV)	Homo sapiens; M; 8M	2010-06-15	Peru: Loreto
KJ627382.1	strain HMPV/Homo sapiens/PER/CFI1212/2011/A	complete genome	human metapneumovirus	human metapneumovirus (HMPV)	Homo sapiens; F; 5Y	2011-01-18	Peru: Loreto
KJ627383.1	strain HMPV/Homo sapiens/PER/FLA4809/2008/A	complete genome	human metapneumovirus	human metapneumovirus (HMPV)	Homo sapiens; M; 14Y	2008-11-22	Peru: Piura
KJ627384.1	strain HMPV/Homo sapiens/PER/FLE8237/2010/A	complete genome	human metapneumovirus	human metapneumovirus (HMPV)	Homo sapiens; F; 2Y	2010-02-08	Peru: Piura
KJ627385.1	strain HMPV/Homo sapiens/PER/FLE6360/2009/A	complete genome	human metapneumovirus	human metapneumovirus (HMPV)	Homo sapiens; M; 1Y	2009-11-21	Peru: Lima
KJ627386.1	strain HMPV/Homo sapiens/PER/FLA4032/2008/A	complete genome	human metapneumovirus	human metapneumovirus (HMPV)	Homo sapiens; F; 16Y	2008-09-03	Peru: Piura
KJ627387.1	strain HMPV/Homo sapiens/PER/FLE7671/2010/A	complete genome	human metapneumovirus	human metapneumovirus (HMPV)	Homo sapiens; F; 11M	2010-01-14	Peru: Lima
KJ627388.1	strain HMPV/Homo sapiens/PER/CFI1296/2011/A	complete genome	human metapneumovirus	human metapneumovirus (HMPV)	Homo sapiens; M; 4Y	2011-04-11	Peru: Loreto
KJ627389.1	strain HMPV/Homo sapiens/PER/FLI1302/2010/A	complete genome	human metapneumovirus	human metapneumovirus (HMPV)	Homo sapiens; F; 4Y	2010-05-26	Peru: Loreto
KJ627390.1	strain HMPV/Homo sapiens/PER/FLE7544/2009/A	complete genome	human metapneumovirus	human metapneumovirus (HMPV)	Homo sapiens; M; 25Y	2009-12-16	Peru: Piura
KJ627392.1	strain HMPV/Homo sapiens/PER/FLA4579/2008/A	complete genome	human metapneumovirus	human metapneumovirus (HMPV)	Homo sapiens; F; 2Y	2008-10-15	Peru: Loreto
KJ627393.1	strain HMPV/Homo sapiens/PER/FLE7209/2009/A	complete genome	human metapneumovirus	human metapneumovirus (HMPV)	Homo sapiens; M; 5Y	2009-11-26	Peru: Piura
KJ627394.1	strain HMPV/Homo sapiens/PER/FPP00610/2011/A	complete genome	human metapneumovirus	human metapneumovirus (HMPV)	Homo sapiens; F; 1Y	2011-06-12	Peru: Piura
KJ627396.1	strain HMPV/Homo sapiens/PER/FLI1305/2010/A	complete genome	human metapneumovirus	human metapneumovirus (HMPV)	Homo sapiens; F; 3Y	2010-05-28	Peru: Loreto
KJ627397.1	strain HMPV/Homo sapiens/PER/FPP00098/2010/B	complete genome	human metapneumovirus	human metapneumovirus (HMPV)	Homo sapiens; F; 4Y	2010-12-17	Peru: Piura
KJ627398.1	strain HMPV/Homo sapiens/PER/FPP00505/2011/A	complete genome	human metapneumovirus	human metapneumovirus (HMPV)	Homo sapiens; F; 3Y	2011-05-06	Peru: Piura
KJ627399.1	strain HMPV/Homo sapiens/PER/FLI4745/2010/A	complete genome	human metapneumovirus	human metapneumovirus (HMPV)	Homo sapiens; F; 5Y	2010-10-11	Peru: Piura
KJ627400.1	strain HMPV/Homo sapiens/PER/CFI0466/2010/B	complete genome	human metapneumovirus	human metapneumovirus (HMPV)	Homo sapiens; F; 7Y	2010-07-23	Peru: Loreto
KJ627401.1	strain HMPV/Homo sapiens/PER/FPI01165/2011/A	complete genome	human metapneumovirus	human metapneumovirus (HMPV)	Homo sapiens; F; 1Y	2011-02-10	Peru: Loreto
KJ627402.1	strain HMPV/Homo sapiens/PER/FLA6964/2009/A	complete genome	human metapneumovirus	human metapneumovirus (HMPV)	Homo sapiens; M; 5M	2009-05-06	Peru: Loreto
KJ627403.1	strain HMPV/Homo sapiens/PER/FLE7570/2009/A	complete genome	human metapneumovirus	human metapneumovirus (HMPV)	Homo sapiens; M; 5Y	2009-12-28	Peru: Piura
KJ627404.1	strain HMPV/Homo sapiens/PER/FLA4816/2008/B	complete genome	human metapneumovirus	human metapneumovirus (HMPV)	Homo sapiens; M; 1Y	2008-11-30	Peru: Piura
KJ627405.1	strain HMPV/Homo sapiens/PER/FLE7850/2010/A	complete genome	human metapneumovirus	human metapneumovirus (HMPV)	Homo sapiens; F; 2Y	2010-01-27	Peru: Piura
KJ627406.1	strain HMPV/Homo sapiens/PER/FLE8149/2010/A	complete genome	human metapneumovirus	human metapneumovirus (HMPV)	Homo sapiens; M; 26Y	2010-02-24	Peru: Lima
KJ627407.1	strain HMPV/Homo sapiens/PER/CFI1288/2011/A	complete genome	human metapneumovirus	human metapneumovirus (HMPV)	Homo sapiens; M; 9M	2011-04-04	Peru: Loreto
KJ627408.1	strain HMPV/Homo sapiens/PER/CFI0350/2010/A	complete genome	human metapneumovirus	human metapneumovirus (HMPV)	Homo sapiens; F; 3Y	2010-06-14	Peru: Loreto
KJ627409.1	strain HMPV/Homo sapiens/PER/FLE7210/2009/A	complete genome	human metapneumovirus	human metapneumovirus (HMPV)	Homo sapiens; M; 10Y	2009-11-26	Peru: Piura
KJ627410.1	strain HMPV/Homo sapiens/PER/FLE0586/2009/A	complete genome	human metapneumovirus	human metapneumovirus (HMPV)	Homo sapiens; F; 4Y	2009-07-11	Peru: Piura
KJ627411.1	strain HMPV/Homo sapiens/PER/FLI1311/2010/A	complete genome	human metapneumovirus	human metapneumovirus (HMPV)	Homo sapiens; M; 3Y	2010-05-25	Peru: Loreto
KJ627412.1	strain HMPV/Homo sapiens/PER/FLE4458/2009/A	complete genome	human metapneumovirus	human metapneumovirus (HMPV)	Homo sapiens; M; 4Y	2009-09-14	Peru: Piura
KJ627413.1	strain HMPV/Homo sapiens/PER/CFI1669/2012/A	complete genome	human metapneumovirus	human metapneumovirus (HMPV)	Homo sapiens; F; 1Y	2012-03-22	Peru: Loreto
KJ627414.1	strain HMPV/Homo sapiens/PER/CFI0497/2010/B	complete genome	human metapneumovirus	human metapneumovirus (HMPV)	Homo sapiens; M; 5Y	2010-08-06	Peru: Loreto
KJ627415.1	strain HMPV/Homo sapiens/PER/FPI01306/2011/A	complete genome	human metapneumovirus	human metapneumovirus (HMPV)	Homo sapiens; F; 3Y	2011-02-18	Peru: Loreto
KJ627416.1	strain HMPV/Homo sapiens/PER/FPP00544/2011/A	complete genome	human metapneumovirus	human metapneumovirus (HMPV)	Homo sapiens; M; 2Y	2011-05-17	Peru: Piura
KJ627417.1	strain HMPV/Homo sapiens/PER/IQA1484/2010/A	complete genome	human metapneumovirus	human metapneumovirus (HMPV)	Homo sapiens; F; 10Y	2010-07-15	Peru: Loreto
KJ627418.1	strain HMPV/Homo sapiens/PER/FPP00366/2011/A	complete genome	human metapneumovirus	human metapneumovirus (HMPV)	Homo sapiens; M; 2Y	2011-03-28	Peru: Piura
KJ627419.1	strain HMPV/Homo sapiens/PER/FPP00408/2011/A	complete genome	human metapneumovirus	human metapneumovirus (HMPV)	Homo sapiens; M; 1Y	2011-04-07	Peru: Piura
KJ627420.1	strain HMPV/Homo sapiens/PER/FLE7219/2009/A	complete genome	human metapneumovirus	human metapneumovirus (HMPV)	Homo sapiens; M; 1Y	2009-11-30	Peru: Piura
KJ627421.1	strain HMPV/Homo sapiens/PER/FPP00416/2011/A	complete genome	human metapneumovirus	human metapneumovirus (HMPV)	Homo sapiens; M; 4Y	2011-04-11	Peru: Piura
KJ627422.1	strain HMPV/Homo sapiens/PER/FLE7120/2009/A	complete genome	human metapneumovirus	human metapneumovirus (HMPV)	Homo sapiens; F; 11M	2009-11-07	Peru: Piura
KJ627423.1	strain HMPV/Homo sapiens/PER/CFI1657/2012/A	complete genome	human metapneumovirus	human metapneumovirus (HMPV)	Homo sapiens; F; 6Y	2012-03-20	Peru: Loreto
KJ627424.1	strain HMPV/Homo sapiens/PER/FLA5834/2009/A	complete genome	human metapneumovirus	human metapneumovirus (HMPV)	Homo sapiens; M; 2Y	2009-01-28	Peru: Piura
KJ627425.1	strain HMPV/Homo sapiens/PER/CFI1303/2011/A	complete genome	human metapneumovirus	human metapneumovirus (HMPV)	Homo sapiens; F; 6M	2011-04-18	Peru: Loreto
KJ627426.1	strain HMPV/Homo sapiens/PER/FLA5066/2008/A	complete genome	human metapneumovirus	human metapneumovirus (HMPV)	Homo sapiens; M; 1Y	2008-12-13	Peru: Piura
KJ627427.1	strain HMPV/Homo sapiens/PER/FPP01153/2012/A	complete genome	human metapneumovirus	human metapneumovirus (HMPV)	Homo sapiens; M; 4Y	2012-01-08	Peru: Piura
KJ627428.1	strain HMPV/Homo sapiens/PER/CFI1717/2012/A	complete genome	human metapneumovirus	human metapneumovirus (HMPV)	Homo sapiens; F; 15Y	2012-04-18	Peru: Loreto
KJ627429.1	strain HMPV/Homo sapiens/PER/CFI1235/2011/A	complete genome	human metapneumovirus	human metapneumovirus (HMPV)	Homo sapiens; M; 2Y	2011-02-07	Peru: Loreto
KJ627430.1	strain HMPV/Homo sapiens/PER/FLE7557/2009/A	complete genome	human metapneumovirus	human metapneumovirus (HMPV)	Homo sapiens; F; 7Y	2009-12-21	Peru: Piura
KJ627431.1	strain HMPV/Homo sapiens/PER/FLA6941/2009/A	complete genome	human metapneumovirus	human metapneumovirus (HMPV)	Homo sapiens; F; 1Y	2009-04-20	Peru: Loreto
KJ627432.1	strain HMPV/Homo sapiens/PER/FLE7218/2009/A	complete genome	human metapneumovirus	human metapneumovirus (HMPV)	Homo sapiens; F; 68Y	2009-11-30	Peru: Piura
KJ627433.1	strain HMPV/Homo sapiens/PER/IPE00957/2012/A	complete genome	human metapneumovirus	human metapneumovirus (HMPV)	Homo sapiens; M; 1Y	2012-02-02	Peru: Lima
KJ627434.1	strain HMPV/Homo sapiens/PER/FLA5055/2008/A	complete genome	human metapneumovirus	human metapneumovirus (HMPV)	Homo sapiens; M; 35Y	2008-12-05	Peru: Piura
KJ627435.1	strain HMPV/Homo sapiens/PER/FLE0425/2009/A	complete genome	human metapneumovirus	human metapneumovirus (HMPV)	Homo sapiens; F; 47Y	2009-05-22	Peru: Loreto
KJ627436.1	strain HMPV/Homo sapiens/PER/FLE7537/2009/A	complete genome	human metapneumovirus	human metapneumovirus (HMPV)	Homo sapiens; M; 11Y	2009-12-11	Peru: Piura
KJ627437.1	strain HMPV/Homo sapiens/PER/FPP00726/2011/A	complete genome	human metapneumovirus	human metapneumovirus (HMPV)	Homo sapiens; M; 10M	2011-07-21	Peru: Piura
KU821121.1	strain BJ-1610	complete genome	human metapneumovirus	human metapneumovirus (HMPV)	Homo sapiens; dev_stage: child	2012-02-23	China: Beijing
KY474529.1	isolate hMPV/USA/AR001/2016	complete genome	human metapneumovirus	human metapneumovirus (HMPV)	Homo sapiens	2016-03-15	USA: Little Rock, Arkansas
KY474530.1	isolate hMPV/USA/AR002/2016	complete genome	human metapneumovirus	human metapneumovirus (HMPV)	Homo sapiens	2016-05-31	USA: Little Rock, Arkansas
KY474533.1	isolate hMPV/USA/NM003/2016	complete genome	human metapneumovirus	human metapneumovirus (HMPV)	Homo sapiens	2016-02-25	USA: Albuquerque, New Mexico
KY474534.1	isolate hMPV/USA/NM004/2016	complete genome	human metapneumovirus	human metapneumovirus (HMPV)	Homo sapiens	2016-03-01	USA: Albuquerque, New Mexico
KY474535.1	isolate hMPV/USA/NM005/2016	complete genome	human metapneumovirus	human metapneumovirus (HMPV)	Homo sapiens	2016-03-10	USA: Albuquerque, New Mexico
KY474537.1	isolate hMPV/USA/NM007/2016	complete genome	human metapneumovirus	human metapneumovirus (HMPV)	Homo sapiens	2016-03-14	USA: Albuquerque, New Mexico
KY474539.1	isolate hMPV/USA/NM009/2016	complete genome	human metapneumovirus	human metapneumovirus (HMPV)	Homo sapiens	2016-03-21	USA: Albuquerque, New Mexico
KY474540.1	isolate hMPV/USA/NM010/2016	complete genome	human metapneumovirus	human metapneumovirus (HMPV)	Homo sapiens	2016-04-07	USA: Albuquerque, New Mexico
KY474541.1	isolate hMPV/USA/NM011/2016	complete genome	human metapneumovirus	human metapneumovirus (HMPV)	Homo sapiens	2016-04-18	USA: Albuquerque, New Mexico
KY474542.1	isolate hMPV/USA/NM012/2016	complete genome	human metapneumovirus	human metapneumovirus (HMPV)	Homo sapiens	2016-06-07	USA: Albuquerque, New Mexico
KY474544.1	isolate hMPV/USA/NM014/2016	complete genome	human metapneumovirus	human metapneumovirus (HMPV)	Homo sapiens	2016-03-09	USA: Albuquerque, New Mexico
LC769219.1	isolate hMPV/USA/NM015/2016	complete genome	Metapneumovirus hominis	Metapneumovirus hominis	Homo sapiens	2019	Japan: Fukushima
LC789936.1	hMPV-K017-Gabon genomic RNA	complete genome	human metapneumovirus	human metapneumovirus (HMPV)	Homo sapiens	2020-03-25	Gabon
LC817384.1	hMPVB1_Fukushima_OR769_2022 RNA	complete genome	human metapneumovirus	human metapneumovirus (HMPV)	Homo sapiens	2022	Japan: Fukushima
LC817385.1	hMPVB2_Fukushima_OH87_2023 RNA	complete genome	human metapneumovirus	human metapneumovirus (HMPV)	Homo sapiens	2023	Japan: Fukushima
LC823195.1	hMPVB2_Fukushima_OR692_2022 RNA	complete genome	human metapneumovirus	human metapneumovirus (HMPV)	Homo sapiens	2023	Japan: Fukushima
LC889306.1	hMPV_Fukushima_HR764_2024_A2c_111ntdup RNA	complete genome	human metapneumovirus	human metapneumovirus (HMPV)	Homo sapiens	2024	Japan:Fukushima
LC889307.1	hMPV_Fukushima_HR862_2024_A2c_111ntdup RNA	complete genome	human metapneumovirus	human metapneumovirus (HMPV)	Homo sapiens	2024	Japan:Fukushima
LC889308.1	hMPV_Fukushima_HR898_2024_A2c_111ntdup RNA	complete genome	human metapneumovirus	human metapneumovirus (HMPV)	Homo sapiens	2024	Japan:Fukushima
LC889309.1	hMPV_Fukushima_OH318_2024_A2c_no_dup RNA	complete genome	human metapneumovirus	human metapneumovirus (HMPV)	Homo sapiens	2024	Japan:Fukushima
LC889310.1	hMPV_Fukushima_OH535_2024_B2 RNA	complete genome	human metapneumovirus	human metapneumovirus (HMPV)	Homo sapiens	2024	Japan:Fukushima
LC889311.1	hMPV_Fukushima_OH647_2024_B2 RNA	complete genome	human metapneumovirus	human metapneumovirus (HMPV)	Homo sapiens	2024	Japan:Fukushima
LC922665.1	hMPV_Fukushima_OH793_2025_A2c_111mtdup RNA	complete genome	human metapneumovirus	human metapneumovirus (HMPV)	Homo sapiens	2025	Japan:Fukushima
MF045424.2	strain HMPV/Seattle/USA/SC3141/2015	complete genome	human metapneumovirus	human metapneumovirus (HMPV)	Homo sapiens	2015	USA
MF045425.1	strain HMPV/Seattle/USA/SC3259/2015	complete genome	human metapneumovirus	human metapneumovirus (HMPV)	Homo sapiens	2015	USA
MG431250.1	isolate STA755	complete genome	human metapneumovirus	human metapneumovirus (HMPV)	Homo sapiens	2010-01-04	Brazil
MH150888.1	isolate NL/00/17 type A2 v40	complete genome	human metapneumovirus	human metapneumovirus (HMPV)	Homo sapiens	2017-11-05	Norway
MH150889.1	isolate NL/00/17 type A2 v41	complete genome	human metapneumovirus	human metapneumovirus (HMPV)	Homo sapiens	2017-11-05	Norway
MK087726.1	isolate hMPV/CHN/18JB00311/2018	complete genome	human metapneumovirus	human metapneumovirus (HMPV)	Homo sapiens	2018-04-01	China
MK167039.2	strain HMPV/Seattle/USA/SC2938/2017	complete genome	human metapneumovirus	human metapneumovirus (HMPV)	Homo sapiens	2017	USA
MK167040.2	strain HMPV/Seattle/USA/SC2982/2017	complete genome	human metapneumovirus	human metapneumovirus (HMPV)	Homo sapiens	2017	USA
MK588635.1	isolate HMPV/05/ZAM/2012	complete genome	human metapneumovirus	human metapneumovirus (HMPV)	Homo sapiens	2012-02-28	Zambia
MK588636.1	isolate HMPV/04/KEN/2012	complete genome	human metapneumovirus	human metapneumovirus (HMPV)	Homo sapiens	2012-08-25	Kenya
MK588637.1	isolate HMPV/02/KEN/2012	complete genome	human metapneumovirus	human metapneumovirus (HMPV)	Homo sapiens	2012-10-30	Kenya
MK820375.1	isolate bj0123	complete genome	human metapneumovirus	human metapneumovirus (HMPV)	Homo sapiens	2018-05-01	China
MN306019.1	strain HMPV/Seattle/USA/SC0211/2018	complete genome	human metapneumovirus	human metapneumovirus (HMPV)	Homo sapiens	2018	USA
MN306024.2	strain HMPV/Seattle/USA/SC0324/2019	complete genome	human metapneumovirus	human metapneumovirus (HMPV)	Homo sapiens	2019	USA
MN306028.2	strain HMPV/Seattle/USA/SC0380/2019	complete genome	human metapneumovirus	human metapneumovirus (HMPV)	Homo sapiens	2019	USA
MN745084.1	isolate bj0043	complete genome	human metapneumovirus	human metapneumovirus (HMPV)	Homo sapiens	2017-04-13	China
MN745085.1	isolate bj0077	complete genome	human metapneumovirus	human metapneumovirus (HMPV)	Homo sapiens	2017-04-20	China
MN745086.1	isolate bj0154	complete genome	human metapneumovirus	human metapneumovirus (HMPV)	Homo sapiens	2017-05-18	China
MN745087.1	isolate bj1203	complete genome	human metapneumovirus	human metapneumovirus (HMPV)	Homo sapiens	2018-03-12	China
MN867464.1	strain HMPV/Tianjin/3/2009(TJ-HMPV-2)	complete genome	human metapneumovirus	human metapneumovirus (HMPV)	Homo sapiens; male	2009-02-19	China
MZ221200.1	strain JXGZ563	complete genome	human metapneumovirus	human metapneumovirus (HMPV)	Homo sapiens	2014	China
MZ221201.1	strain HBWH1	complete genome	human metapneumovirus	human metapneumovirus (HMPV)	Homo sapiens	2014	China
MZ221202.1	strain HBWH24	complete genome	human metapneumovirus	human metapneumovirus (HMPV)	Homo sapiens	2018	China
MZ221203.1	strain ZJWZ107	complete genome	human metapneumovirus	human metapneumovirus (HMPV)	Homo sapiens	2014	China
MZ221204.1	strain ZJWZ87	complete genome	human metapneumovirus	human metapneumovirus (HMPV)	Homo sapiens	2014	China
MZ504958.1	isolate A/HMPV/Beijing/BJ812/2011	complete genome	human metapneumovirus	human metapneumovirus (HMPV)	Homo sapiens	2011-01-30	China
MZ504959.1	isolate B/HMPV/Beijing/BJ831/2011	complete genome	human metapneumovirus	human metapneumovirus (HMPV)	Homo sapiens	2011-02-16	China
MZ504960.1	isolate B/HMPV/Beijing/BJ1662/2012	complete genome	human metapneumovirus	human metapneumovirus (HMPV)	Homo sapiens	2012-02-23	China
MZ504961.1	isolate A/HMPV/Beijing/BJ3199/2013	complete genome	human metapneumovirus	human metapneumovirus (HMPV)	Homo sapiens	2013-01-06	China
MZ504962.1	isolate A/HMPV/Beijing/BJ3357/2013	complete genome	human metapneumovirus	human metapneumovirus (HMPV)	Homo sapiens	2013-01-28	China
MZ504963.1	isolate B/HMPV/Beijing/BJ3837/2013	complete genome	human metapneumovirus	human metapneumovirus (HMPV)	Homo sapiens	2013-04-18	China
MZ504964.1	isolate B/HMPV/Beijing/BJ5980/2014	complete genome	human metapneumovirus	human metapneumovirus (HMPV)	Homo sapiens	2014-02-14	China
MZ504965.1	isolate A/HMPV/Beijing/BJ8047/2015	complete genome	human metapneumovirus	human metapneumovirus (HMPV)	Homo sapiens	2015-02-05	China
MZ504966.1	isolate B/HMPV/Beijing/BJ8088/2015	complete genome	human metapneumovirus	human metapneumovirus (HMPV)	Homo sapiens	2015-02-13	China
MZ504967.1	isolate A/HMPV/Beijing/BJ8321/2015	complete genome	human metapneumovirus	human metapneumovirus (HMPV)	Homo sapiens	2015-04-09	China
MZ851793.1	isolate bj2294	complete genome	human metapneumovirus	human metapneumovirus (HMPV)	Homo sapiens	2018-12-01	China
MZ851794.1	isolate bj2720	complete genome	human metapneumovirus	human metapneumovirus (HMPV)	Homo sapiens	2019-03-01	China
MZ851795.1	isolate bj1559	complete genome	human metapneumovirus	human metapneumovirus (HMPV)	Homo sapiens	2018-06-01	China
MZ851796.1	isolate bj1656	complete genome	human metapneumovirus	human metapneumovirus (HMPV)	Homo sapiens	2018-07-01	China
MZ851797.1	isolate bj2657	complete genome	human metapneumovirus	human metapneumovirus (HMPV)	Homo sapiens	2019-02-01	China
MZ851992.1	isolate bj1432	complete genome	human metapneumovirus	human metapneumovirus (HMPV)	Homo sapiens	2018-05-01	China
MZ851993.1	isolate bj1367	complete genome	human metapneumovirus	human metapneumovirus (HMPV)	Homo sapiens	2018-05-01	China
OK644703.1	isolate GZFE19009_contig001	complete genome	human metapneumovirus	human metapneumovirus (HMPV)	Homo sapiens	2020-08-01	China
OL794355.1	isolate NL/1/02/A1	complete genome	human metapneumovirus	human metapneumovirus (HMPV)	Homo sapiens	2002	Netherlands
OL794356.1	isolate NL/1/03/B1	complete genome	human metapneumovirus	human metapneumovirus (HMPV)	Homo sapiens	2003	Netherlands
OL794357.1	isolate NL/1/05/B1	complete genome	human metapneumovirus	human metapneumovirus (HMPV)	Homo sapiens	2005	Netherlands
OL794358.1	isolate NL/1/06/B1	complete genome	human metapneumovirus	human metapneumovirus (HMPV)	Homo sapiens	2006	Netherlands
OL794359.1	isolate NL/1/07/A2	complete genome	human metapneumovirus	human metapneumovirus (HMPV)	Homo sapiens	2007	Netherlands
OL794360.1	isolate NL/1/08/A2	complete genome	human metapneumovirus	human metapneumovirus (HMPV)	Homo sapiens	2008	Netherlands
OL794361.1	isolate NL/1/09/A2	complete genome	human metapneumovirus	human metapneumovirus (HMPV)	Homo sapiens	2009	Netherlands
OL794362.1	isolate NL/1/10/A2	complete genome	human metapneumovirus	human metapneumovirus (HMPV)	Homo sapiens	2010	Netherlands
OL794363.1	isolate NL/1/12/A2	complete genome	human metapneumovirus	human metapneumovirus (HMPV)	Homo sapiens	2012	Netherlands
OL794364.1	isolate NL/1/13/A2	complete genome	human metapneumovirus	human metapneumovirus (HMPV)	Homo sapiens	2013	Netherlands
OL794365.1	isolate NL/1/14/B2	complete genome	human metapneumovirus	human metapneumovirus (HMPV)	Homo sapiens	2014	Netherlands
OL794366.1	isolate NL/1/15/A2	complete genome	human metapneumovirus	human metapneumovirus (HMPV)	Homo sapiens	2015	Netherlands
OL794367.1	isolate NL/1/16/A2	complete genome	human metapneumovirus	human metapneumovirus (HMPV)	Homo sapiens	2016	Netherlands
OL794368.1	isolate NL/1/19/B2	complete genome	human metapneumovirus	human metapneumovirus (HMPV)	Homo sapiens	2019	Netherlands
OL794369.1	isolate NL/10/06/A2	complete genome	human metapneumovirus	human metapneumovirus (HMPV)	Homo sapiens	2006	Netherlands
OL794370.1	isolate NL/10/10/A2	complete genome	human metapneumovirus	human metapneumovirus (HMPV)	Homo sapiens	2010	Netherlands
OL794371.1	isolate NL/10/11/A2	complete genome	human metapneumovirus	human metapneumovirus (HMPV)	Homo sapiens	2011	Netherlands
OL794372.1	isolate NL/10/14/B1	complete genome	human metapneumovirus	human metapneumovirus (HMPV)	Homo sapiens	2014	Netherlands
OL794373.1	isolate NL/10/15/A2	complete genome	human metapneumovirus	human metapneumovirus (HMPV)	Homo sapiens	2015	Netherlands
OL794374.1	isolate NL/10/16/A2	complete genome	human metapneumovirus	human metapneumovirus (HMPV)	Homo sapiens	2016	Netherlands
OL794375.1	isolate NL/10/17/A2	complete genome	human metapneumovirus	human metapneumovirus (HMPV)	Homo sapiens	2017	Netherlands
OL794376.1	isolate NL/11/06/B2	complete genome	human metapneumovirus	human metapneumovirus (HMPV)	Homo sapiens	2006	Netherlands
OL794377.1	isolate NL/11/16/B2	complete genome	human metapneumovirus	human metapneumovirus (HMPV)	Homo sapiens	2016	Netherlands
OL794378.1	isolate NL/11/17/A2	complete genome	human metapneumovirus	human metapneumovirus (HMPV)	Homo sapiens	2017	Netherlands
OL794379.1	isolate NL/12/06/B2	complete genome	human metapneumovirus	human metapneumovirus (HMPV)	Homo sapiens	2006	Netherlands
OL794380.1	isolate NL/12/16/B2	complete genome	human metapneumovirus	human metapneumovirus (HMPV)	Homo sapiens	2016	Netherlands
OL794381.1	isolate NL/13/06/B2	complete genome	human metapneumovirus	human metapneumovirus (HMPV)	Homo sapiens	2006	Netherlands
OL794382.1	isolate NL/13/16/A2	complete genome	human metapneumovirus	human metapneumovirus (HMPV)	Homo sapiens	2016	Netherlands
OL794383.1	isolate NL/13/17/B1	complete genome	human metapneumovirus	human metapneumovirus (HMPV)	Homo sapiens	2017	Netherlands
OL794384.1	isolate NL/14/06/A2	complete genome	human metapneumovirus	human metapneumovirus (HMPV)	Homo sapiens	2006	Netherlands
OL794385.1	isolate NL/15/06/B2	complete genome	human metapneumovirus	human metapneumovirus (HMPV)	Homo sapiens	2006	Netherlands
OL794386.1	isolate NL/15/16/A2	complete genome	human metapneumovirus	human metapneumovirus (HMPV)	Homo sapiens	2016	Netherlands
OL794387.1	isolate NL/15/17/B2	complete genome	human metapneumovirus	human metapneumovirus (HMPV)	Homo sapiens	2017	Netherlands
OL794388.1	isolate NL/16/06/A2	complete genome	human metapneumovirus	human metapneumovirus (HMPV)	Homo sapiens	2006	Netherlands
OL794389.1	isolate NL/17/06/A1	complete genome	human metapneumovirus	human metapneumovirus (HMPV)	Homo sapiens	2006	Netherlands
OL794390.1	isolate NL/2/01/B2	complete genome	human metapneumovirus	human metapneumovirus (HMPV)	Homo sapiens	2001	Netherlands
OL794391.1	isolate NL/2/03/A2	complete genome	human metapneumovirus	human metapneumovirus (HMPV)	Homo sapiens	2003	Netherlands
OL794392.1	isolate NL/2/05/B2	complete genome	human metapneumovirus	human metapneumovirus (HMPV)	Homo sapiens	2005	Netherlands
OL794393.1	isolate NL/2/06/B2	complete genome	human metapneumovirus	human metapneumovirus (HMPV)	Homo sapiens	2006	Netherlands
OL794394.1	isolate NL/2/07/A2	complete genome	human metapneumovirus	human metapneumovirus (HMPV)	Homo sapiens	2007	Netherlands
OL794395.1	isolate NL/2/08/A2	complete genome	human metapneumovirus	human metapneumovirus (HMPV)	Homo sapiens	2008	Netherlands
OL794396.1	isolate NL/2/09/A2	complete genome	human metapneumovirus	human metapneumovirus (HMPV)	Homo sapiens	2009	Netherlands
OL794397.1	isolate NL/2/10/A2	complete genome	human metapneumovirus	human metapneumovirus (HMPV)	Homo sapiens	2010	Netherlands
OL794398.1	isolate NL/2/11/A2	complete genome	human metapneumovirus	human metapneumovirus (HMPV)	Homo sapiens	2011	Netherlands
OL794399.1	isolate NL/2/12/A2	complete genome	human metapneumovirus	human metapneumovirus (HMPV)	Homo sapiens	2012	Netherlands
OL794400.1	isolate NL/2/13/B2	complete genome	human metapneumovirus	human metapneumovirus (HMPV)	Homo sapiens	2013	Netherlands
OL794401.1	isolate NL/2/14/A2	complete genome	human metapneumovirus	human metapneumovirus (HMPV)	Homo sapiens	2014	Netherlands
OL794402.1	isolate NL/2/15/B2	complete genome	human metapneumovirus	human metapneumovirus (HMPV)	Homo sapiens	2015	Netherlands
OL794403.1	isolate NL/2/16/A2	complete genome	human metapneumovirus	human metapneumovirus (HMPV)	Homo sapiens	2016	Netherlands
OL794404.1	isolate NL/2/17/A2	complete genome	human metapneumovirus	human metapneumovirus (HMPV)	Homo sapiens	2017	Netherlands
OL794405.1	isolate NL/2/18/B2	complete genome	human metapneumovirus	human metapneumovirus (HMPV)	Homo sapiens	2018	Netherlands
OL794406.1	isolate NL/2/99/B1	complete genome	human metapneumovirus	human metapneumovirus (HMPV)	Homo sapiens	1999	Netherlands
OL794407.1	isolate NL/20/17/A2	complete genome	human metapneumovirus	human metapneumovirus (HMPV)	Homo sapiens	2017	Netherlands
OL794408.1	isolate NL/3/03/B1	complete genome	human metapneumovirus	human metapneumovirus (HMPV)	Homo sapiens	2003	Netherlands
OL794409.1	isolate NL/3/06/A2	complete genome	human metapneumovirus	human metapneumovirus (HMPV)	Homo sapiens	2006	Netherlands
OL794410.1	isolate NL/3/07/B2	complete genome	human metapneumovirus	human metapneumovirus (HMPV)	Homo sapiens	2007	Netherlands
OL794411.1	isolate NL/3/08/A2	complete genome	human metapneumovirus	human metapneumovirus (HMPV)	Homo sapiens	2008	Netherlands
OL794412.1	isolate NL/3/09/A2	complete genome	human metapneumovirus	human metapneumovirus (HMPV)	Homo sapiens	2009	Netherlands
OL794413.1	isolate NL/3/10/A2	complete genome	human metapneumovirus	human metapneumovirus (HMPV)	Homo sapiens	2010	Netherlands
OL794414.1	isolate NL/3/11/B1	complete genome	human metapneumovirus	human metapneumovirus (HMPV)	Homo sapiens	2011	Netherlands
OL794415.1	isolate NL/3/12/B2	complete genome	human metapneumovirus	human metapneumovirus (HMPV)	Homo sapiens	2012	Netherlands
OL794416.1	isolate NL/3/13/A2	complete genome	human metapneumovirus	human metapneumovirus (HMPV)	Homo sapiens	2013	Netherlands
OL794417.1	isolate NL/3/15/A2	complete genome	human metapneumovirus	human metapneumovirus (HMPV)	Homo sapiens	2015	Netherlands
OL794418.1	isolate NL/3/17/A2	complete genome	human metapneumovirus	human metapneumovirus (HMPV)	Homo sapiens	2017	Netherlands
OL794419.1	isolate NL/3/18/A2	complete genome	human metapneumovirus	human metapneumovirus (HMPV)	Homo sapiens	2018	Netherlands
OL794420.1	isolate NL/4/03/A2	complete genome	human metapneumovirus	human metapneumovirus (HMPV)	Homo sapiens	2003	Netherlands
OL794421.1	isolate NL/4/05/A2	complete genome	human metapneumovirus	human metapneumovirus (HMPV)	Homo sapiens	2005	Netherlands
OL794422.1	isolate NL/4/06/A2	complete genome	human metapneumovirus	human metapneumovirus (HMPV)	Homo sapiens	2006	Netherlands
OL794423.1	isolate NL/4/07/A2	complete genome	human metapneumovirus	human metapneumovirus (HMPV)	Homo sapiens	2007	Netherlands
OL794424.1	isolate NL/4/09/B1	complete genome	human metapneumovirus	human metapneumovirus (HMPV)	Homo sapiens	2009	Netherlands
OL794425.1	isolate NL/4/10/A2	complete genome	human metapneumovirus	human metapneumovirus (HMPV)	Homo sapiens	2010	Netherlands
OL794426.1	isolate NL/4/11/A2	complete genome	human metapneumovirus	human metapneumovirus (HMPV)	Homo sapiens	2011	Netherlands
OL794427.1	isolate NL/4/12/B2	complete genome	human metapneumovirus	human metapneumovirus (HMPV)	Homo sapiens	2012	Netherlands
OL794428.1	isolate NL/4/13/A2	complete genome	human metapneumovirus	human metapneumovirus (HMPV)	Homo sapiens	2013	Netherlands
OL794429.1	isolate NL/4/14/A2	complete genome	human metapneumovirus	human metapneumovirus (HMPV)	Homo sapiens	2014	Netherlands
OL794430.1	isolate NL/4/15/A2	complete genome	human metapneumovirus	human metapneumovirus (HMPV)	Homo sapiens	2015	Netherlands
OL794431.1	isolate NL/4/17/A2	complete genome	human metapneumovirus	human metapneumovirus (HMPV)	Homo sapiens	2017	Netherlands
OL794432.1	isolate NL/4/18/B2	complete genome	human metapneumovirus	human metapneumovirus (HMPV)	Homo sapiens	2018	Netherlands
OL794433.1	isolate NL/5/05/B1	complete genome	human metapneumovirus	human metapneumovirus (HMPV)	Homo sapiens	2005	Netherlands
OL794434.1	isolate NL/5/06/B2	complete genome	human metapneumovirus	human metapneumovirus (HMPV)	Homo sapiens	2006	Netherlands
OL794435.1	isolate NL/5/09/A2	complete genome	human metapneumovirus	human metapneumovirus (HMPV)	Homo sapiens	2009	Netherlands
OL794436.1	isolate NL/5/10/A2	complete genome	human metapneumovirus	human metapneumovirus (HMPV)	Homo sapiens	2010	Netherlands
OL794437.1	isolate NL/5/11/B1	complete genome	human metapneumovirus	human metapneumovirus (HMPV)	Homo sapiens	2011	Netherlands
OL794438.1	isolate NL/5/12/B2	complete genome	human metapneumovirus	human metapneumovirus (HMPV)	Homo sapiens	2012	Netherlands
OL794439.1	isolate NL/5/13/B2	complete genome	human metapneumovirus	human metapneumovirus (HMPV)	Homo sapiens	2013	Netherlands
OL794440.1	isolate NL/5/14/B1	complete genome	human metapneumovirus	human metapneumovirus (HMPV)	Homo sapiens	2014	Netherlands
OL794441.1	isolate NL/5/15/B2	complete genome	human metapneumovirus	human metapneumovirus (HMPV)	Homo sapiens	2015	Netherlands
OL794442.1	isolate NL/5/16/A2	complete genome	human metapneumovirus	human metapneumovirus (HMPV)	Homo sapiens	2016	Netherlands
OL794443.1	isolate NL/5/18/A2	complete genome	human metapneumovirus	human metapneumovirus (HMPV)	Homo sapiens	2018	Netherlands
OL794444.1	isolate NL/5/93/A2	complete genome	human metapneumovirus	human metapneumovirus (HMPV)	Homo sapiens	1993	Netherlands
OL794445.1	isolate NL/6/05/B2	complete genome	human metapneumovirus	human metapneumovirus (HMPV)	Homo sapiens	2005	Netherlands
OL794446.1	isolate NL/6/06/B2	complete genome	human metapneumovirus	human metapneumovirus (HMPV)	Homo sapiens	2006	Netherlands
OL794447.1	isolate NL/6/07/A2	complete genome	human metapneumovirus	human metapneumovirus (HMPV)	Homo sapiens	2007	Netherlands
OL794448.1	isolate NL/6/09/B2	complete genome	human metapneumovirus	human metapneumovirus (HMPV)	Homo sapiens	2009	Netherlands
OL794449.1	isolate NL/6/10/A2	complete genome	human metapneumovirus	human metapneumovirus (HMPV)	Homo sapiens	2010	Netherlands
OL794450.1	isolate NL/6/11/A2	complete genome	human metapneumovirus	human metapneumovirus (HMPV)	Homo sapiens	2011	Netherlands
OL794451.1	isolate NL/6/13/A2	complete genome	human metapneumovirus	human metapneumovirus (HMPV)	Homo sapiens	2013	Netherlands
OL794452.1	isolate NL/6/14/A2	complete genome	human metapneumovirus	human metapneumovirus (HMPV)	Homo sapiens	2014	Netherlands
OL794453.1	isolate NL/6/15/B2	complete genome	human metapneumovirus	human metapneumovirus (HMPV)	Homo sapiens	2015	Netherlands
OL794454.1	isolate NL/6/16/A2	complete genome	human metapneumovirus	human metapneumovirus (HMPV)	Homo sapiens	2016	Netherlands
OL794455.1	isolate NL/6/17/A2	complete genome	human metapneumovirus	human metapneumovirus (HMPV)	Homo sapiens	2017	Netherlands
OL794456.1	isolate NL/6/93/A2	complete genome	human metapneumovirus	human metapneumovirus (HMPV)	Homo sapiens	1993	Netherlands
OL794457.1	isolate NL/7/06/B2	complete genome	human metapneumovirus	human metapneumovirus (HMPV)	Homo sapiens	2006	Netherlands
OL794458.1	isolate NL/7/07/B2	complete genome	human metapneumovirus	human metapneumovirus (HMPV)	Homo sapiens	2007	Netherlands
OL794459.1	isolate NL/7/09/A2	complete genome	human metapneumovirus	human metapneumovirus (HMPV)	Homo sapiens	2009	Netherlands
OL794460.1	isolate NL/7/10/A2	complete genome	human metapneumovirus	human metapneumovirus (HMPV)	Homo sapiens	2010	Netherlands
OL794461.1	isolate NL/7/11/A2	complete genome	human metapneumovirus	human metapneumovirus (HMPV)	Homo sapiens	2011	Netherlands
OL794462.1	isolate NL/7/13/A2	complete genome	human metapneumovirus	human metapneumovirus (HMPV)	Homo sapiens	2013	Netherlands
OL794463.1	isolate NL/7/14/B1	complete genome	human metapneumovirus	human metapneumovirus (HMPV)	Homo sapiens	2014	Netherlands
OL794464.1	isolate NL/7/15/A2	complete genome	human metapneumovirus	human metapneumovirus (HMPV)	Homo sapiens	2015	Netherlands
OL794465.1	isolate NL/7/16/A2	complete genome	human metapneumovirus	human metapneumovirus (HMPV)	Homo sapiens	2016	Netherlands
OL794466.1	isolate NL/7/17/B2	complete genome	human metapneumovirus	human metapneumovirus (HMPV)	Homo sapiens	2017	Netherlands
OL794467.1	isolate NL/8/07/B2	complete genome	human metapneumovirus	human metapneumovirus (HMPV)	Homo sapiens	2007	Netherlands
OL794468.1	isolate NL/8/09/A2	complete genome	human metapneumovirus	human metapneumovirus (HMPV)	Homo sapiens	2009	Netherlands
OL794469.1	isolate NL/8/10/A2	complete genome	human metapneumovirus	human metapneumovirus (HMPV)	Homo sapiens	2010	Netherlands
OL794470.1	isolate NL/8/11/B2	complete genome	human metapneumovirus	human metapneumovirus (HMPV)	Homo sapiens	2011	Netherlands
OL794471.1	isolate NL/8/13/A2	complete genome	human metapneumovirus	human metapneumovirus (HMPV)	Homo sapiens	2013	Netherlands
OL794472.1	isolate NL/8/14/A2	complete genome	human metapneumovirus	human metapneumovirus (HMPV)	Homo sapiens	2014	Netherlands
OL794473.1	isolate NL/8/15/A2	complete genome	human metapneumovirus	human metapneumovirus (HMPV)	Homo sapiens	2015	Netherlands
OL794474.1	isolate NL/8/16/A2	complete genome	human metapneumovirus	human metapneumovirus (HMPV)	Homo sapiens	2016	Netherlands
OL794475.1	isolate NL/8/17/B2	complete genome	human metapneumovirus	human metapneumovirus (HMPV)	Homo sapiens	2017	Netherlands
OL794476.1	isolate NL/8/18/B2	complete genome	human metapneumovirus	human metapneumovirus (HMPV)	Homo sapiens	2018	Netherlands
OL794477.1	isolate NL/9/06/A2	complete genome	human metapneumovirus	human metapneumovirus (HMPV)	Homo sapiens	2006	Netherlands
OL794478.1	isolate NL/9/07/A2	complete genome	human metapneumovirus	human metapneumovirus (HMPV)	Homo sapiens	2007	Netherlands
OL794479.1	isolate NL/9/13/A2	complete genome	human metapneumovirus	human metapneumovirus (HMPV)	Homo sapiens	2013	Netherlands
OL794480.1	isolate NL/9/14/A2	complete genome	human metapneumovirus	human metapneumovirus (HMPV)	Homo sapiens	2014	Netherlands
OL794481.1	isolate NL/9/15/A2	complete genome	human metapneumovirus	human metapneumovirus (HMPV)	Homo sapiens	2015	Netherlands
OL794482.1	isolate NL/9/16/B1	complete genome	human metapneumovirus	human metapneumovirus (HMPV)	Homo sapiens	2016	Netherlands
OL794483.1	isolate NL/9/17/B2	complete genome	human metapneumovirus	human metapneumovirus (HMPV)	Homo sapiens	2017	Netherlands
OM262393.1	isolate BCH19067	complete genome	human metapneumovirus	human metapneumovirus (HMPV)	Homo sapiens	2019	China
OM262394.1	isolate WZ17192	complete genome	human metapneumovirus	human metapneumovirus (HMPV)	Homo sapiens	2018	China
OM262395.1	isolate WZ17369	complete genome	human metapneumovirus	human metapneumovirus (HMPV)	Homo sapiens	2019	China
OM262396.1	isolate WZ17372	complete genome	human metapneumovirus	human metapneumovirus (HMPV)	Homo sapiens	2019	China
OM262397.1	isolate WZ17391	complete genome	human metapneumovirus	human metapneumovirus (HMPV)	Homo sapiens	2019	China
OM262398.1	isolate GZFE17003	complete genome	human metapneumovirus	human metapneumovirus (HMPV)	Homo sapiens	2017	China
OM262399.1	isolate GZFE17006	complete genome	human metapneumovirus	human metapneumovirus (HMPV)	Homo sapiens	2017	China
OM262400.1	isolate WZ17126	complete genome	human metapneumovirus	human metapneumovirus (HMPV)	Homo sapiens	2018	China
OM262401.1	isolate GZFE17009	complete genome	human metapneumovirus	human metapneumovirus (HMPV)	Homo sapiens	2017	China
OM262402.1	isolate BCH18026	complete genome	human metapneumovirus	human metapneumovirus (HMPV)	Homo sapiens	2018	China
OM262403.1	isolate BCH18060	complete genome	human metapneumovirus	human metapneumovirus (HMPV)	Homo sapiens	2018	China
OM262404.1	isolate BCH18063	complete genome	human metapneumovirus	human metapneumovirus (HMPV)	Homo sapiens	2018	China
OM262405.1	isolate GY17001	complete genome	human metapneumovirus	human metapneumovirus (HMPV)	Homo sapiens	2017	China
OM262406.1	isolate GY18083	complete genome	human metapneumovirus	human metapneumovirus (HMPV)	Homo sapiens	2018	China
OM262407.1	isolate GY18166	complete genome	human metapneumovirus	human metapneumovirus (HMPV)	Homo sapiens	2018	China
OM262408.1	isolate GZFE17101	complete genome	human metapneumovirus	human metapneumovirus (HMPV)	Homo sapiens	2017	China
OM262409.1	isolate GZFE17150	complete genome	human metapneumovirus	human metapneumovirus (HMPV)	Homo sapiens	2017	China
OM262410.1	isolate WZ17133	complete genome	human metapneumovirus	human metapneumovirus (HMPV)	Homo sapiens	2018	China
OM262411.1	isolate WZ17152	complete genome	human metapneumovirus	human metapneumovirus (HMPV)	Homo sapiens	2018	China
OM262412.1	isolate WZ17170	complete genome	human metapneumovirus	human metapneumovirus (HMPV)	Homo sapiens	2018	China
OM262413.1	isolate WZ17335	complete genome	human metapneumovirus	human metapneumovirus (HMPV)	Homo sapiens	2019	China
OM262414.1	isolate WZ17336	complete genome	human metapneumovirus	human metapneumovirus (HMPV)	Homo sapiens	2019	China
OM262415.1	isolate WZ17341	complete genome	human metapneumovirus	human metapneumovirus (HMPV)	Homo sapiens	2019	China
OM262416.1	isolate WZ17350	complete genome	human metapneumovirus	human metapneumovirus (HMPV)	Homo sapiens	2019	China
OM262417.1	isolate YC18077	complete genome	human metapneumovirus	human metapneumovirus (HMPV)	Homo sapiens	2018	China
OM262418.1	isolate GZ19199	complete genome	human metapneumovirus	human metapneumovirus (HMPV)	Homo sapiens	2020-08-01	China
ON168639.1	isolate bj0102	complete genome	human metapneumovirus	human metapneumovirus (HMPV)	Homo sapiens	2017-05-01	China
ON729327.1	strain SC3256	complete genome	human metapneumovirus	human metapneumovirus (HMPV)	Homo sapiens	2017	USA
OP345076.1	isolate bj1400	complete genome	human metapneumovirus	human metapneumovirus (HMPV)	Homo sapiens	2018-05-01	China
OP345077.1	isolate bj1404	complete genome	human metapneumovirus	human metapneumovirus (HMPV)	Homo sapiens	2018-05-01	China
OP345078.1	isolate bj2223	complete genome	human metapneumovirus	human metapneumovirus (HMPV)	Homo sapiens	2018-11-01	China
OP345079.1	isolate bj2244	complete genome	human metapneumovirus	human metapneumovirus (HMPV)	Homo sapiens	2018-11-01	China
OP345080.1	isolate bj2261	complete genome	human metapneumovirus	human metapneumovirus (HMPV)	Homo sapiens	2018-11-01	China
OP345081.1	isolate bj2358	complete genome	human metapneumovirus	human metapneumovirus (HMPV)	Homo sapiens	2018-12-01	China
OP345082.1	isolate bj2386	complete genome	human metapneumovirus	human metapneumovirus (HMPV)	Homo sapiens	2018-12-01	China
OP345083.1	isolate bj2650	complete genome	human metapneumovirus	human metapneumovirus (HMPV)	Homo sapiens	2019-02-01	China
OP345084.1	isolate bj2744	complete genome	human metapneumovirus	human metapneumovirus (HMPV)	Homo sapiens	2019-03-01	China
OP358284.1	isolate bj1323	complete genome	human metapneumovirus	human metapneumovirus (HMPV)	Homo sapiens	2018-04-01	China
OP358285.1	isolate bj2488	complete genome	human metapneumovirus	human metapneumovirus (HMPV)	Homo sapiens	2019-01-01	China
OP358286.1	isolate bj029	complete genome	human metapneumovirus	human metapneumovirus (HMPV)	Homo sapiens	2017-04-01	China
OP358287.1	isolate bj2560	complete genome	human metapneumovirus	human metapneumovirus (HMPV)	Homo sapiens	2019-01-01	China
OP358288.1	isolate bj2753	complete genome	human metapneumovirus	human metapneumovirus (HMPV)	Homo sapiens	2019-03-01	China
OR338753.1	isolate BJ29472	complete genome	human metapneumovirus	human metapneumovirus (HMPV)	Homo sapiens	2011-03-01	China
OR338754.1	isolate BJ35378	complete genome	human metapneumovirus	human metapneumovirus (HMPV)	Homo sapiens	2012-02-01	China
OZ412848.1	isolate hMPV/A/SouthAfrica/PATH-CERI-C071091/2025 genome assembly	complete genome: monopartite	human metapneumovirus	human metapneumovirus (HMPV)	Homo sapiens	2025-10-04	South Africa:Western Cape; Cape Town; Cape Town
OZ412850.1	isolate hMPV/B/SouthAfrica/PATH-CERI-C070251/2025 genome assembly	complete genome: monopartite	human metapneumovirus	human metapneumovirus (HMPV)	Homo sapiens	2025-09-06	South Africa:Western Cape; Cape Town; Cape Town
OZ412859.1	isolate hMPV/B/SouthAfrica/PATH-CERI-C071108/2025 genome assembly	complete genome: monopartite	human metapneumovirus	human metapneumovirus (HMPV)	Homo sapiens	2025-10-08	South Africa:Western Cape; Cape Town; Cape Town
OZ412861.1	isolate hMPV/B/SouthAfrica/PATH-CERI-C071137/2025 genome assembly	complete genome: monopartite	human metapneumovirus	human metapneumovirus (HMPV)	Homo sapiens	2025-10-03	South Africa:Northern Cape; Kimberley; Kimberley
OZ414739.1	isolate hMPV/B/SouthAfrica/PATH-CERI-C070880/2025 genome assembly	complete genome: monopartite	human metapneumovirus	human metapneumovirus (HMPV)	Homo sapiens	2025-09-29	South Africa:Northern Cape; Upington; Upington
OZ414740.1	isolate hMPV/B/SouthAfrica/PATH-CERI-C070888/2025 genome assembly	complete genome: monopartite	human metapneumovirus	human metapneumovirus (HMPV)	Homo sapiens	2025-09-30	South Africa:Western Cape; Cape Town; Cape Town
PP086006.1	isolate TN_94_66_A2	complete genome	human metapneumovirus	human metapneumovirus (HMPV)	Homo sapiens	1994	USA
PP086007.1	isolate TN94_711_A1	complete genome	human metapneumovirus	human metapneumovirus (HMPV)	Homo sapiens	1994	USA
PP086008.1	isolate TN85_416_B1	complete genome	human metapneumovirus	human metapneumovirus (HMPV)	Homo sapiens	1985	USA
PP086535.1	isolate TN94-344_(1501)_A1	complete genome	human metapneumovirus	human metapneumovirus (HMPV)	Homo sapiens	1994	USA
PP315926.1	isolate KM/11/9/B1	complete genome	human metapneumovirus	human metapneumovirus (HMPV)	Homo sapiens	2023	China
PP591753.1	irus isolate ASU101491	complete genome	human metapneumovirus	human metapneumovirus (human nasopharyngeal metagenome)	Homo sapiens	2023-02-03	USA
PP591754.1	irus isolate ASU101503	complete genome	human metapneumovirus	human metapneumovirus (human nasopharyngeal metagenome)	Homo sapiens	2023-03-14	USA
PP716093.1	strain hMPV/Saint-Petersburg/RII-21882/2023	complete genome	human metapneumovirus	human metapneumovirus (HMPV)	Homo sapiens	2023-06-22	Russia
PP716094.1	strain hMPV/Saint-Petersburg/RII-21883/2023	complete genome	human metapneumovirus	human metapneumovirus (HMPV)	Homo sapiens	2023-06-22	Russia
PP716095.1	strain hMPV/Saint-Petersburg/RII-22945/2023	complete genome	human metapneumovirus	human metapneumovirus (HMPV)	Homo sapiens	2023-10-19	Russia
PP716096.1	strain hMPV/Saint-Petersburg/RII-12410/2023	complete genome	human metapneumovirus	human metapneumovirus (HMPV)	Homo sapiens	2023-02-20	Russia
PP947553.1	isolate USA/WA-UW-9d946/2020	complete genome	human metapneumovirus	human metapneumovirus (HMPV)	Homo sapiens	2020-02-10	USA: Washington
PP947554.1	isolate USA/WA-UW-62ede/2019	complete genome	human metapneumovirus	human metapneumovirus (HMPV)	Homo sapiens	2019-06-07	USA: Washington
PP947555.1	isolate USA/WA-UW-15568/2020	complete genome	human metapneumovirus	human metapneumovirus (HMPV)	Homo sapiens	2020-02-10	USA: Washington
PP947556.1	isolate USA/WA-UW-2a4eb/2020	complete genome	human metapneumovirus	human metapneumovirus (HMPV)	Homo sapiens	2020-03-01	USA: Washington
PP947557.1	isolate USA/WA-UW-4c5e2/2020	complete genome	human metapneumovirus	human metapneumovirus (HMPV)	Homo sapiens	2020-01-08	USA: Washington
PP947558.1	isolate USA/WA-UW-e9358/2020	complete genome	human metapneumovirus	human metapneumovirus (HMPV)	Homo sapiens	2020-01-28	USA: Washington
PP947559.1	isolate USA/WA-UW-dfafa/2020	complete genome	human metapneumovirus	human metapneumovirus (HMPV)	Homo sapiens	2020-03-09	USA: Washington
PP947560.1	isolate USA/WA-UW-47ec5/2020	complete genome	human metapneumovirus	human metapneumovirus (HMPV)	Homo sapiens	2020-01-23	USA: Washington
PP947561.1	isolate USA/WA-UW-083ee/2019	complete genome	human metapneumovirus	human metapneumovirus (HMPV)	Homo sapiens	2019-05-15	USA: Washington
PP947562.1	isolate USA/WA-UW-3f489/2019	complete genome	human metapneumovirus	human metapneumovirus (HMPV)	Homo sapiens	2019-12-29	USA: Washington
PP947563.1	isolate USA/WA-UW-51ee8/2020	complete genome	human metapneumovirus	human metapneumovirus (HMPV)	Homo sapiens	2020-03-07	USA: Washington
PP947564.1	isolate USA/WA-UW-0ce81/2020	complete genome	human metapneumovirus	human metapneumovirus (HMPV)	Homo sapiens	2020-03-05	USA: Washington
PP947565.1	isolate USA/WA-UW-57687/2020	complete genome	human metapneumovirus	human metapneumovirus (HMPV)	Homo sapiens	2020-02-25	USA: Washington
PP947566.1	isolate USA/WA-UW-8d9f4/2019	complete genome	human metapneumovirus	human metapneumovirus (HMPV)	Homo sapiens	2019-12-23	USA: Washington
PP947567.1	isolate USA/WA-UW-186fa/2020	complete genome	human metapneumovirus	human metapneumovirus (HMPV)	Homo sapiens	2020-03-04	USA: Washington
PP947568.1	isolate USA/WA-UW-950c2/2020	complete genome	human metapneumovirus	human metapneumovirus (HMPV)	Homo sapiens	2020-03-08	USA: Washington
PP947569.1	isolate USA/WA-UW-add41/2020	complete genome	human metapneumovirus	human metapneumovirus (HMPV)	Homo sapiens	2020-01-07	USA: Washington
PP947570.1	isolate USA/WA-UW-801c4/2020	complete genome	human metapneumovirus	human metapneumovirus (HMPV)	Homo sapiens	2020-03-05	USA: Washington
PP947571.1	isolate USA/WA-UW-575a0/2019	complete genome	human metapneumovirus	human metapneumovirus (HMPV)	Homo sapiens	2019-03-22	USA: Washington
PP947572.1	isolate USA/WA-UW-38dde/2020	complete genome	human metapneumovirus	human metapneumovirus (HMPV)	Homo sapiens	2020-02-23	USA: Washington
PP947573.1	isolate USA/WA-UW-f73d6/2019	complete genome	human metapneumovirus	human metapneumovirus (HMPV)	Homo sapiens	2019-04-26	USA: Washington
PP947574.1	isolate USA/WA-UW-ada21/2020	complete genome	human metapneumovirus	human metapneumovirus (HMPV)	Homo sapiens	2020-02-26	USA: Washington
PP947575.1	isolate USA/WA-UW-90436/2019	complete genome	human metapneumovirus	human metapneumovirus (HMPV)	Homo sapiens	2019-05-14	USA: Washington
PP947576.1	isolate USA/WA-UW-0035b/2019	complete genome	human metapneumovirus	human metapneumovirus (HMPV)	Homo sapiens	2019-12-09	USA: Washington
PP947577.1	isolate USA/WA-UW-63a02/2020	complete genome	human metapneumovirus	human metapneumovirus (HMPV)	Homo sapiens	2020-04-06	USA: Washington
PP947578.1	isolate USA/WA-UW-c6c9c/2019	complete genome	human metapneumovirus	human metapneumovirus (HMPV)	Homo sapiens	2019-12-27	USA: Washington
PP947579.1	isolate USA/WA-UW-1f19d/2020	complete genome	human metapneumovirus	human metapneumovirus (HMPV)	Homo sapiens	2020-02-13	USA: Washington
PP947580.1	isolate USA/WA-UW-054da/2019	complete genome	human metapneumovirus	human metapneumovirus (HMPV)	Homo sapiens	2019-02-26	USA: Washington
PP947581.1	isolate USA/WA-UW-b73ba/2020	complete genome	human metapneumovirus	human metapneumovirus (HMPV)	Homo sapiens	2020-03-04	USA: Washington
PP947582.1	isolate USA/WA-UW-bbc8f/2019	complete genome	human metapneumovirus	human metapneumovirus (HMPV)	Homo sapiens	2019-04-14	USA: Washington
PP947583.1	isolate USA/WA-UW-48ff3/2019	complete genome	human metapneumovirus	human metapneumovirus (HMPV)	Homo sapiens	2019-12-04	USA: Washington
PP947584.1	isolate USA/WA-UW-60f1b/2019	complete genome	human metapneumovirus	human metapneumovirus (HMPV)	Homo sapiens	2019-09-01	USA: Washington
PP947585.1	isolate USA/WA-UW-e98fd/2020	complete genome	human metapneumovirus	human metapneumovirus (HMPV)	Homo sapiens	2020-04-05	USA: Washington
PP947586.1	isolate USA/WA-UW-5bd9c/2020	complete genome	human metapneumovirus	human metapneumovirus (HMPV)	Homo sapiens	2020-03-26	USA: Washington
PP947587.1	isolate USA/WA-UW-8f015/2019	complete genome	human metapneumovirus	human metapneumovirus (HMPV)	Homo sapiens	2019-01-26	USA: Washington
PP947588.1	isolate USA/WA-UW-40e0d/2019	complete genome	human metapneumovirus	human metapneumovirus (HMPV)	Homo sapiens	2019-11-27	USA: Washington
PP947589.1	isolate USA/WA-UW-ff5d9/2020	complete genome	human metapneumovirus	human metapneumovirus (HMPV)	Homo sapiens	2020-03-06	USA: Washington
PP947590.1	isolate USA/WA-UW-11f8d/2020	complete genome	human metapneumovirus	human metapneumovirus (HMPV)	Homo sapiens	2020-02-27	USA: Washington
PP947591.1	isolate USA/WA-UW-2e9c8/2019	complete genome	human metapneumovirus	human metapneumovirus (HMPV)	Homo sapiens	2019-12-14	USA: Washington
PP947592.1	isolate USA/WA-UW-00138/2020	complete genome	human metapneumovirus	human metapneumovirus (HMPV)	Homo sapiens	2020-02-12	USA: Washington
PP947593.1	isolate USA/WA-UW-4c273/2019	complete genome	human metapneumovirus	human metapneumovirus (HMPV)	Homo sapiens	2019-07-20	USA: Washington
PP947594.1	isolate USA/WA-UW-822b1/2019	complete genome	human metapneumovirus	human metapneumovirus (HMPV)	Homo sapiens	2019-05-02	USA: Washington
PP947595.1	isolate USA/WA-UW-b16e5/2020	complete genome	human metapneumovirus	human metapneumovirus (HMPV)	Homo sapiens	2020-02-29	USA: Washington
PP947596.1	isolate USA/WA-UW-7eac0/2019	complete genome	human metapneumovirus	human metapneumovirus (HMPV)	Homo sapiens	2019-12-14	USA: Washington
PP947597.1	isolate USA/WA-UW-7b6a8/2019	complete genome	human metapneumovirus	human metapneumovirus (HMPV)	Homo sapiens	2019-12-19	USA: Washington
PP947598.1	isolate USA/WA-UW-137bb/2019	complete genome	human metapneumovirus	human metapneumovirus (HMPV)	Homo sapiens	2019-05-12	USA: Washington
PP947599.1	isolate USA/WA-UW-0d1ac/2020	complete genome	human metapneumovirus	human metapneumovirus (HMPV)	Homo sapiens	2020-03-12	USA: Washington
PP947600.1	isolate USA/WA-UW-7d5fe/2019	complete genome	human metapneumovirus	human metapneumovirus (HMPV)	Homo sapiens	2019-05-13	USA: Washington
PP947601.1	isolate USA/WA-UW-72558/2020	complete genome	human metapneumovirus	human metapneumovirus (HMPV)	Homo sapiens	2020-03-30	USA: Washington
PP947602.1	isolate USA/WA-UW-eb6d0/2020	complete genome	human metapneumovirus	human metapneumovirus (HMPV)	Homo sapiens	2020-02-21	USA: Washington
PP947603.1	isolate USA/WA-UW-7f700/2020	complete genome	human metapneumovirus	human metapneumovirus (HMPV)	Homo sapiens	2020-01-27	USA: Washington
PP947604.1	isolate USA/WA-UW-4df06/2019	complete genome	human metapneumovirus	human metapneumovirus (HMPV)	Homo sapiens	2019-11-23	USA: Washington
PP947605.1	isolate USA/WA-UW-e1338/2020	complete genome	human metapneumovirus	human metapneumovirus (HMPV)	Homo sapiens	2020-01-09	USA: Washington
PP947606.1	isolate USA/WA-UW-39c0b/2020	complete genome	human metapneumovirus	human metapneumovirus (HMPV)	Homo sapiens	2020-02-26	USA: Washington
PP947607.1	isolate USA/WA-UW-ef016/2020	complete genome	human metapneumovirus	human metapneumovirus (HMPV)	Homo sapiens	2020-03-05	USA: Washington
PP947608.1	isolate USA/WA-UW-6df07/2020	complete genome	human metapneumovirus	human metapneumovirus (HMPV)	Homo sapiens	2020-03-04	USA: Washington
PP947609.1	isolate USA/WA-UW-6f610/2019	complete genome	human metapneumovirus	human metapneumovirus (HMPV)	Homo sapiens	2019-09-10	USA: Washington
PP947610.1	isolate USA/WA-UW-9f11d/2020	complete genome	human metapneumovirus	human metapneumovirus (HMPV)	Homo sapiens	2020-02-17	USA: Washington
PP947611.1	isolate USA/WA-UW-96ea2/2019	complete genome	human metapneumovirus	human metapneumovirus (HMPV)	Homo sapiens	2019-12-14	USA: Washington
PP947612.1	isolate USA/WA-UW-c4799/2020	complete genome	human metapneumovirus	human metapneumovirus (HMPV)	Homo sapiens	2020-01-28	USA: Washington
PP947613.1	isolate USA/WA-UW-ff64b/2020	complete genome	human metapneumovirus	human metapneumovirus (HMPV)	Homo sapiens	2020-03-01	USA: Washington
PP947614.1	isolate USA/WA-UW-55864/2020	complete genome	human metapneumovirus	human metapneumovirus (HMPV)	Homo sapiens	2020-02-16	USA: Washington
PP947615.1	isolate USA/WA-UW-80ab8/2019	complete genome	human metapneumovirus	human metapneumovirus (HMPV)	Homo sapiens	2019-12-24	USA: Washington
PP947616.1	isolate USA/WA-UW-ef288/2019	complete genome	human metapneumovirus	human metapneumovirus (HMPV)	Homo sapiens	2019-03-13	USA: Washington
PP947617.1	isolate USA/WA-UW-40624/2019	complete genome	human metapneumovirus	human metapneumovirus (HMPV)	Homo sapiens	2019-02-14	USA: Washington
PP947618.1	isolate USA/WA-UW-98203/2020	complete genome	human metapneumovirus	human metapneumovirus (HMPV)	Homo sapiens	2020-03-23	USA: Washington
PP947619.1	isolate USA/WA-UW-0e9b8/2020	complete genome	human metapneumovirus	human metapneumovirus (HMPV)	Homo sapiens	2020-01-02	USA: Washington
PP947620.1	isolate USA/WA-UW-3e24e/2019	complete genome	human metapneumovirus	human metapneumovirus (HMPV)	Homo sapiens	2019-01-07	USA: Washington
PP947621.1	isolate USA/WA-UW-a931f/2019	complete genome	human metapneumovirus	human metapneumovirus (HMPV)	Homo sapiens	2019-03-19	USA: Washington
PP947622.1	isolate USA/WA-UW-a5d7c/2019	complete genome	human metapneumovirus	human metapneumovirus (HMPV)	Homo sapiens	2019-02-27	USA: Washington
PP947623.1	isolate USA/WA-UW-9aa8a/2019	complete genome	human metapneumovirus	human metapneumovirus (HMPV)	Homo sapiens	2019-12-22	USA: Washington
PP947624.1	isolate USA/WA-UW-924b3/2019	complete genome	human metapneumovirus	human metapneumovirus (HMPV)	Homo sapiens	2019-03-10	USA: Washington
PP947625.1	isolate USA/WA-UW-2ec7d/2020	complete genome	human metapneumovirus	human metapneumovirus (HMPV)	Homo sapiens	2020-03-07	USA: Washington
PP947626.1	isolate USA/WA-UW-d8567/2019	complete genome	human metapneumovirus	human metapneumovirus (HMPV)	Homo sapiens	2019-10-13	USA: Washington
PP947627.1	isolate USA/WA-UW-30093/2020	complete genome	human metapneumovirus	human metapneumovirus (HMPV)	Homo sapiens	2020-02-27	USA: Washington
PP947628.1	isolate USA/WA-UW-bcf19/2019	complete genome	human metapneumovirus	human metapneumovirus (HMPV)	Homo sapiens	2019-12-28	USA: Washington
PP947629.1	isolate USA/WA-UW-439b5/2020	complete genome	human metapneumovirus	human metapneumovirus (HMPV)	Homo sapiens	2020-01-29	USA: Washington
PP947630.1	isolate USA/WA-UW-9b009/2019	complete genome	human metapneumovirus	human metapneumovirus (HMPV)	Homo sapiens	2019-11-02	USA: Washington
PP947631.1	isolate USA/WA-UW-edbec/2020	complete genome	human metapneumovirus	human metapneumovirus (HMPV)	Homo sapiens	2020-03-29	USA: Washington
PP947632.1	isolate USA/WA-UW-26754/2021	complete genome	human metapneumovirus	human metapneumovirus (HMPV)	Homo sapiens	2021-06-26	USA: Washington
PP947633.1	isolate USA/WA-UW-370d3/2020	complete genome	human metapneumovirus	human metapneumovirus (HMPV)	Homo sapiens	2020-02-17	USA: Washington
PP947634.1	isolate USA/WA-UW-a08f4/2020	complete genome	human metapneumovirus	human metapneumovirus (HMPV)	Homo sapiens	2020-02-16	USA: Washington
PP947635.1	isolate USA/WA-UW-6e860/2020	complete genome	human metapneumovirus	human metapneumovirus (HMPV)	Homo sapiens	2020-01-22	USA: Washington
PP947636.1	isolate USA/WA-UW-1188c/2020	complete genome	human metapneumovirus	human metapneumovirus (HMPV)	Homo sapiens	2020-02-28	USA: Washington
PP947637.1	isolate USA/WA-UW-3c7b0/2019	complete genome	human metapneumovirus	human metapneumovirus (HMPV)	Homo sapiens	2019-12-14	USA: Washington
PP947638.1	isolate USA/WA-UW-180da/2019	complete genome	human metapneumovirus	human metapneumovirus (HMPV)	Homo sapiens	2019-03-31	USA: Washington
PP947639.1	isolate USA/WA-UW-6d33c/2022	complete genome	human metapneumovirus	human metapneumovirus (HMPV)	Homo sapiens	2022-04-29	USA: Washington
PP947640.1	isolate USA/WA-UW-cf0ec/2019	complete genome	human metapneumovirus	human metapneumovirus (HMPV)	Homo sapiens	2019-03-12	USA: Washington
PP947641.1	isolate USA/WA-UW-972ba/2020	complete genome	human metapneumovirus	human metapneumovirus (HMPV)	Homo sapiens	2020-04-01	USA: Washington
PP947642.1	isolate USA/WA-UW-63949/2020	complete genome	human metapneumovirus	human metapneumovirus (HMPV)	Homo sapiens	2020-03-07	USA: Washington
PP947643.1	isolate USA/WA-UW-87f30/2020	complete genome	human metapneumovirus	human metapneumovirus (HMPV)	Homo sapiens	2020-02-26	USA: Washington
PP947644.1	isolate USA/WA-UW-fc253/2020	complete genome	human metapneumovirus	human metapneumovirus (HMPV)	Homo sapiens	2020-01-28	USA: Washington
PP947645.1	isolate USA/WA-UW-74872/2020	complete genome	human metapneumovirus	human metapneumovirus (HMPV)	Homo sapiens	2020-02-18	USA: Washington
PP947646.1	isolate USA/WA-UW-6ca2f/2019	complete genome	human metapneumovirus	human metapneumovirus (HMPV)	Homo sapiens	2019-04-12	USA: Washington
PP947647.1	isolate USA/WA-UW-10d7b/2020	complete genome	human metapneumovirus	human metapneumovirus (HMPV)	Homo sapiens	2020-01-07	USA: Washington
PP947648.1	isolate USA/WA-UW-30401/2020	complete genome	human metapneumovirus	human metapneumovirus (HMPV)	Homo sapiens	2020-01-22	USA: Washington
PP947649.1	isolate USA/WA-UW-c360f/2019	complete genome	human metapneumovirus	human metapneumovirus (HMPV)	Homo sapiens	2019-12-30	USA: Washington
PP947650.1	isolate USA/WA-UW-80ded/2020	complete genome	human metapneumovirus	human metapneumovirus (HMPV)	Homo sapiens	2020-03-14	USA: Washington
PP947651.1	isolate USA/WA-UW-a1b87/2020	complete genome	human metapneumovirus	human metapneumovirus (HMPV)	Homo sapiens	2020-01-28	USA: Washington
PP947652.1	isolate USA/WA-UW-8126f/2018	complete genome	human metapneumovirus	human metapneumovirus (HMPV)	Homo sapiens	2018-12-30	USA: Washington
PP947653.1	isolate USA/WA-UW-ee060/2019	complete genome	human metapneumovirus	human metapneumovirus (HMPV)	Homo sapiens	2019-03-17	USA: Washington
PP947654.1	isolate USA/WA-UW-9d66c/2019	complete genome	human metapneumovirus	human metapneumovirus (HMPV)	Homo sapiens	2019-03-14	USA: Washington
PP947655.1	isolate USA/WA-UW-9efbe/2020	complete genome	human metapneumovirus	human metapneumovirus (HMPV)	Homo sapiens	2020-02-24	USA: Washington
PP947656.1	isolate USA/WA-UW-2e630/2019	complete genome	human metapneumovirus	human metapneumovirus (HMPV)	Homo sapiens	2019-06-24	USA: Washington
PP947657.1	isolate USA/WA-UW-40550/2020	complete genome	human metapneumovirus	human metapneumovirus (HMPV)	Homo sapiens	2020-03-16	USA: Washington
PP947658.1	isolate USA/WA-UW-12020/2019	complete genome	human metapneumovirus	human metapneumovirus (HMPV)	Homo sapiens	2019-06-03	USA: Washington
PP947659.1	isolate USA/WA-UW-dd74e/2020	complete genome	human metapneumovirus	human metapneumovirus (HMPV)	Homo sapiens	2020-01-03	USA: Washington
PP947660.1	isolate USA/WA-UW-e7dd0/2020	complete genome	human metapneumovirus	human metapneumovirus (HMPV)	Homo sapiens	2020-03-04	USA: Washington
PP947661.1	isolate USA/WA-UW-460ae/2020	complete genome	human metapneumovirus	human metapneumovirus (HMPV)	Homo sapiens	2020-03-06	USA: Washington
PP947662.1	isolate USA/WA-UW-49dc2/2019	complete genome	human metapneumovirus	human metapneumovirus (HMPV)	Homo sapiens	2019-02-23	USA: Washington
PP947663.1	isolate USA/WA-UW-4059d/2019	complete genome	human metapneumovirus	human metapneumovirus (HMPV)	Homo sapiens	2019-12-13	USA: Washington
PP947664.1	isolate USA/WA-UW-ab12d/2022	complete genome	human metapneumovirus	human metapneumovirus (HMPV)	Homo sapiens	2022-01-18	USA: Washington
PP947665.1	isolate USA/WA-UW-8fd40/2019	complete genome	human metapneumovirus	human metapneumovirus (HMPV)	Homo sapiens	2019-05-28	USA: Washington
PP947666.1	isolate USA/WA-UW-365d7/2020	complete genome	human metapneumovirus	human metapneumovirus (HMPV)	Homo sapiens	2020-02-26	USA: Washington
PP947667.1	isolate USA/WA-UW-4d448/2020	complete genome	human metapneumovirus	human metapneumovirus (HMPV)	Homo sapiens	2020-01-04	USA: Washington
PP947668.1	isolate USA/WA-UW-12534/2020	complete genome	human metapneumovirus	human metapneumovirus (HMPV)	Homo sapiens	2020-02-13	USA: Washington
PP947669.1	isolate USA/WA-UW-9502b/2020	complete genome	human metapneumovirus	human metapneumovirus (HMPV)	Homo sapiens	2020-01-01	USA: Washington
PP947670.1	isolate USA/WA-UW-875db/2019	complete genome	human metapneumovirus	human metapneumovirus (HMPV)	Homo sapiens	2019-12-15	USA: Washington
PP947671.1	isolate USA/WA-UW-9112f/2019	complete genome	human metapneumovirus	human metapneumovirus (HMPV)	Homo sapiens	2019-01-20	USA: Washington
PP947672.1	isolate USA/WA-UW-7e875/2020	complete genome	human metapneumovirus	human metapneumovirus (HMPV)	Homo sapiens	2020-02-11	USA: Washington
PP947673.1	isolate USA/WA-UW-5309d/2020	complete genome	human metapneumovirus	human metapneumovirus (HMPV)	Homo sapiens	2020-03-13	USA: Washington
PP947674.1	isolate USA/WA-UW-a7b41/2020	complete genome	human metapneumovirus	human metapneumovirus (HMPV)	Homo sapiens	2020-01-06	USA: Washington
PP947675.1	isolate USA/WA-UW-6faa8/2019	complete genome	human metapneumovirus	human metapneumovirus (HMPV)	Homo sapiens	2019-01-22	USA: Washington
PP947676.1	isolate USA/WA-UW-03d75/2020	complete genome	human metapneumovirus	human metapneumovirus (HMPV)	Homo sapiens	2020-01-08	USA: Washington
PP947677.1	isolate USA/WA-UW-2e65e/2019	complete genome	human metapneumovirus	human metapneumovirus (HMPV)	Homo sapiens	2019-05-21	USA: Washington
PP947678.1	isolate USA/WA-UW-1845e/2019	complete genome	human metapneumovirus	human metapneumovirus (HMPV)	Homo sapiens	2019-12-23	USA: Washington
PP947679.1	isolate USA/WA-UW-baa93/2020	complete genome	human metapneumovirus	human metapneumovirus (HMPV)	Homo sapiens	2020-02-26	USA: Washington
PP947680.1	isolate USA/WA-UW-703fb/2020	complete genome	human metapneumovirus	human metapneumovirus (HMPV)	Homo sapiens	2020-01-12	USA: Washington
PP947681.1	isolate USA/WA-UW-6ccf2/2020	complete genome	human metapneumovirus	human metapneumovirus (HMPV)	Homo sapiens	2020-01-29	USA: Washington
PP947682.1	isolate USA/WA-UW-bf75d/2019	complete genome	human metapneumovirus	human metapneumovirus (HMPV)	Homo sapiens	2019-11-30	USA: Washington
PP947683.1	isolate USA/WA-UW-6e131/2019	complete genome	human metapneumovirus	human metapneumovirus (HMPV)	Homo sapiens	2019-11-30	USA: Washington
PP947684.1	isolate USA/WA-UW-57b6d/2020	complete genome	human metapneumovirus	human metapneumovirus (HMPV)	Homo sapiens	2020-01-09	USA: Washington
PP947685.1	isolate USA/WA-UW-2c2b1/2019	complete genome	human metapneumovirus	human metapneumovirus (HMPV)	Homo sapiens	2019-12-20	USA: Washington
PP947686.1	isolate USA/WA-UW-068ca/2019	complete genome	human metapneumovirus	human metapneumovirus (HMPV)	Homo sapiens	2019-05-01	USA: Washington
PP947687.1	isolate USA/WA-UW-9bcba/2020	complete genome	human metapneumovirus	human metapneumovirus (HMPV)	Homo sapiens	2020-02-04	USA: Washington
PP947688.1	isolate USA/WA-UW-443b4/2020	complete genome	human metapneumovirus	human metapneumovirus (HMPV)	Homo sapiens	2020-02-24	USA: Washington
PP947689.1	isolate USA/WA-UW-6cd05/2020	complete genome	human metapneumovirus	human metapneumovirus (HMPV)	Homo sapiens	2020-02-23	USA: Washington
PP947690.1	isolate USA/WA-UW-4ac5d/2020	complete genome	human metapneumovirus	human metapneumovirus (HMPV)	Homo sapiens	2020-03-23	USA: Washington
PP947691.1	isolate USA/WA-UW-69a2c/2020	complete genome	human metapneumovirus	human metapneumovirus (HMPV)	Homo sapiens	2020-01-01	USA: Washington
PP947692.1	isolate USA/WA-UW-f4790/2020	complete genome	human metapneumovirus	human metapneumovirus (HMPV)	Homo sapiens	2020-03-09	USA: Washington
PP947693.1	isolate USA/WA-UW-7e1a4/2020	complete genome	human metapneumovirus	human metapneumovirus (HMPV)	Homo sapiens	2020-03-10	USA: Washington
PP947694.1	isolate USA/WA-UW-01406/2020	complete genome	human metapneumovirus	human metapneumovirus (HMPV)	Homo sapiens	2020-02-15	USA: Washington
PP947695.1	isolate USA/WA-UW-73b92/2019	complete genome	human metapneumovirus	human metapneumovirus (HMPV)	Homo sapiens	2019-04-13	USA: Washington
PP947696.1	isolate USA/WA-UW-9e248/2020	complete genome	human metapneumovirus	human metapneumovirus (HMPV)	Homo sapiens	2020-03-03	USA: Washington
PP947697.1	isolate USA/WA-UW-c9df8/2019	complete genome	human metapneumovirus	human metapneumovirus (HMPV)	Homo sapiens	2019-03-12	USA: Washington
PP947698.1	isolate USA/WA-UW-d3f27/2020	complete genome	human metapneumovirus	human metapneumovirus (HMPV)	Homo sapiens	2020-01-01	USA: Washington
PP947699.1	isolate USA/WA-UW-4e433/2020	complete genome	human metapneumovirus	human metapneumovirus (HMPV)	Homo sapiens	2020-01-08	USA: Washington
PP947700.1	isolate USA/WA-UW-e2d22/2019	complete genome	human metapneumovirus	human metapneumovirus (HMPV)	Homo sapiens	2019-05-03	USA: Washington
PP947701.1	isolate USA/WA-UW-6ec02/2020	complete genome	human metapneumovirus	human metapneumovirus (HMPV)	Homo sapiens	2020-02-04	USA: Washington
PP947702.1	isolate USA/WA-UW-d47df/2019	complete genome	human metapneumovirus	human metapneumovirus (HMPV)	Homo sapiens	2019-12-25	USA: Washington
PP947703.1	isolate USA/WA-UW-48c2c/2019	complete genome	human metapneumovirus	human metapneumovirus (HMPV)	Homo sapiens	2019-12-27	USA: Washington
PQ523787.1	irus isolate 582751397_RNA_S31	complete genome	human metapneumovirus	human metapneumovirus (human nasopharangeal metagenome)	Homo sapiens	2023-12-27	USA: Weil Medical college,NYC
PQ634884.1	isolate USA/WA-UW-12bcc/2020	complete genome	human metapneumovirus	human metapneumovirus (HMPV)	Homo sapiens	2020-02-21	USA: Washington
PQ634888.1	isolate USA/WA-UW-1b8cc/2019	complete genome	human metapneumovirus	human metapneumovirus (HMPV)	Homo sapiens	2019-12-05	USA: Washington
PQ634896.1	isolate USA/WA-UW-27d38/2021	complete genome	human metapneumovirus	human metapneumovirus (HMPV)	Homo sapiens	2021-12-28	USA: Washington
PQ634898.1	isolate USA/WA-UW-2ea73/2020	complete genome	human metapneumovirus	human metapneumovirus (HMPV)	Homo sapiens	2020-01-09	USA: Washington
PQ634901.1	isolate USA/WA-UW-32c60/2020	complete genome	human metapneumovirus	human metapneumovirus (HMPV)	Homo sapiens	2020-02-18	USA: Washington
PQ634925.1	isolate USA/WA-UW-7b42b/2020	complete genome	human metapneumovirus	human metapneumovirus (HMPV)	Homo sapiens	2020-01-21	USA: Washington
PQ634931.1	isolate USA/WA-UW-9327f/2020	complete genome	human metapneumovirus	human metapneumovirus (HMPV)	Homo sapiens	2020-02-08	USA: Washington
PQ634937.1	isolate USA/WA-UW-a13cb/2022	complete genome	human metapneumovirus	human metapneumovirus (HMPV)	Homo sapiens	2022-01-24	USA: Washington
PQ634938.1	isolate USA/WA-UW-a1970/2020	complete genome	human metapneumovirus	human metapneumovirus (HMPV)	Homo sapiens	2020-02-16	USA: Washington
PQ634941.1	isolate USA/WA-UW-a9f6c/2020	complete genome	human metapneumovirus	human metapneumovirus (HMPV)	Homo sapiens	2020-01-19	USA: Washington
PQ634949.1	isolate USA/WA-UW-d1774/2020	complete genome	human metapneumovirus	human metapneumovirus (HMPV)	Homo sapiens	2020-03-02	USA: Washington
PQ634950.1	isolate USA/WA-UW-db801/2020	complete genome	human metapneumovirus	human metapneumovirus (HMPV)	Homo sapiens	2020-01-25	USA: Washington
PQ634956.1	isolate USA/WA-UW-ed645/2022	complete genome	human metapneumovirus	human metapneumovirus (HMPV)	Homo sapiens	2022-06-01	USA: Washington
PQ634962.1	isolate USA/WA-UW-fe541/2020	complete genome	human metapneumovirus	human metapneumovirus (HMPV)	Homo sapiens	2020-03-03	USA: Washington
PV081138.1	isolate 2024-04R0576	complete genome	human metapneumovirus	human metapneumovirus (HMPV)	Homo sapiens	2024-04-24	China: Beijing
PV081139.1	isolate 2024-01R1679	complete genome	human metapneumovirus	human metapneumovirus (HMPV)	Homo sapiens	2024-06-26	China: Beijing
PV081140.1	isolate 2024-11R0422	complete genome	human metapneumovirus	human metapneumovirus (HMPV)	Homo sapiens	2024-11-06	China: Beijing
PV081141.1	isolate 2024-01R3091	complete genome	human metapneumovirus	human metapneumovirus (HMPV)	Homo sapiens	2024-12-04	China: Beijing
PV081662.1	strain HMPV/A/LEIAL4175/BRA/2024	complete genome	human metapneumovirus	human metapneumovirus (HMPV)	Homo sapiens, female, 68 years old	2024-12-30	Brazil: Sao Paulo, Taubate
PV081663.1	strain HMPV/B/LEIAL4177/BRA/2024	complete genome	human metapneumovirus	human metapneumovirus (HMPV)	Homo sapiens, male, 1 year old	2024-12-26	Brazil: Sao Paulo, Guarulhos
PV081664.1	strain HMPV/B/LEIAL4178/BRA/2024	complete genome	human metapneumovirus	human metapneumovirus (HMPV)	Homo sapiens, male, 25 years old	2024-12-30	Brazil: Sao Paulo, Sao Paulo
PV081665.1	strain HMPV/A/LEIAL4179/BRA/2024	complete genome	human metapneumovirus	human metapneumovirus (HMPV)	Homo sapiens, male, 3 years old	2025-01-03	Brazil: Sao Paulo, Sao Paulo
PV081666.1	strain HMPV/A/LEIAL4182/BRA/2024	complete genome	human metapneumovirus	human metapneumovirus (HMPV)	Homo sapiens, male, 2 years old	2025-01-13	Brazil: Sao Paulo, Sao Paulo
PV081667.1	strain HMPV/B/LEIAL4183/BRA/2024	complete genome	human metapneumovirus	human metapneumovirus (HMPV)	Homo sapiens, female, 63 years old	2025-01-13	Brazil: Sao Paulo, Osasco
PV217842.1	isolate 17-03-1-076	complete genome	human metapneumovirus	human metapneumovirus (HMPV)	Homo sapiens	2017-04-20	China: Beijing
PV217843.1	isolate 17-09-1-092	complete genome	human metapneumovirus	human metapneumovirus (HMPV)	Homo sapiens	2017-04-11	China: Beijing
PV217844.1	isolate 17-03-1-078	complete genome	human metapneumovirus	human metapneumovirus (HMPV)	Homo sapiens	2017-04-20	China: Beijing
PV217845.1	isolate 17-02-2-234	complete genome	human metapneumovirus	human metapneumovirus (HMPV)	Homo sapiens	2017-05-01	China: Beijing
PV217846.1	isolate 17-08-1-198	complete genome	human metapneumovirus	human metapneumovirus (HMPV)	Homo sapiens	2017-05-15	China: Beijing
PV217847.1	isolate 17-11-1-083	complete genome	human metapneumovirus	human metapneumovirus (HMPV)	Homo sapiens	2017-05-03	China: Beijing
PV217848.1	isolate 17-00-3-351	complete genome	human metapneumovirus	human metapneumovirus (HMPV)	Homo sapiens	2017-12-01	China: Beijing
PV217849.1	isolate 17-02-3-451	complete genome	human metapneumovirus	human metapneumovirus (HMPV)	Homo sapiens	2017-12-03	China: Beijing
PV217850.1	isolate 17-02-3-402	complete genome	human metapneumovirus	human metapneumovirus (HMPV)	Homo sapiens	2017-10-22	China: Beijing
PV217851.1	isolate 15-01-2-013	complete genome	human metapneumovirus	human metapneumovirus (HMPV)	Homo sapiens	2015-02-02	China: Beijing
PV217852.1	isolate 17-06-2-271	complete genome	human metapneumovirus	human metapneumovirus (HMPV)	Homo sapiens	2017-12-20	China: Beijing
PV217853.1	isolate 17-10-1-258	complete genome	human metapneumovirus	human metapneumovirus (HMPV)	Homo sapiens	2017-12-15	China: Beijing
PV217854.1	isolate 18-00-3-023	complete genome	human metapneumovirus	human metapneumovirus (HMPV)	Homo sapiens	2018-01-10	China: Beijing
PV217855.1	isolate 18-07-1-076	complete genome	human metapneumovirus	human metapneumovirus (HMPV)	Homo sapiens	2018-01-26	China: Beijing
PV217856.1	isolate 18-00-3-050	complete genome	human metapneumovirus	human metapneumovirus (HMPV)	Homo sapiens	2018-02-01	China: Beijing
PV217857.1	isolate 18-08-1-236	complete genome	human metapneumovirus	human metapneumovirus (HMPV)	Homo sapiens	2018-01-26	China: Beijing
PV217858.1	isolate 18-00-3-079	complete genome	human metapneumovirus	human metapneumovirus (HMPV)	Homo sapiens	2018-02-25	China: Beijing
PV217859.1	isolate 18-02-4-181	complete genome	human metapneumovirus	human metapneumovirus (HMPV)	Homo sapiens	2018-02-03	China: Beijing
PV217860.1	isolate 18-02-4-012	complete genome	human metapneumovirus	human metapneumovirus (HMPV)	Homo sapiens	2018-02-23	China: Beijing
PV217861.1	isolate 18-02-4-187	complete genome	human metapneumovirus	human metapneumovirus (HMPV)	Homo sapiens	2018-02-01	China: Beijing
PV217862.1	isolate 15-01-2-020	complete genome	human metapneumovirus	human metapneumovirus (HMPV)	Homo sapiens	2015-02-16	China: Beijing
PV217863.1	isolate 18-00-3-106	complete genome	human metapneumovirus	human metapneumovirus (HMPV)	Homo sapiens	2018-03-05	China: Beijing
PV217864.1	isolate 18-09-1-040	complete genome	human metapneumovirus	human metapneumovirus (HMPV)	Homo sapiens	2018-02-07	China: Beijing
PV217865.1	isolate 18-00-3-111	complete genome	human metapneumovirus	human metapneumovirus (HMPV)	Homo sapiens	2018-03-14	China: Beijing
PV217866.1	isolate 18-02-4-170	complete genome	human metapneumovirus	human metapneumovirus (HMPV)	Homo sapiens	2018-03-15	China: Beijing
PV217867.1	isolate 18-04-3-033	complete genome	human metapneumovirus	human metapneumovirus (HMPV)	Homo sapiens	2018-03-09	China: Beijing
PV217868.1	isolate 18-02-3-051	complete genome	human metapneumovirus	human metapneumovirus (HMPV)	Homo sapiens	2018-03-10	China: Beijing
PV217869.1	isolate 18-10-1-041	complete genome	human metapneumovirus	human metapneumovirus (HMPV)	Homo sapiens	2018-03-23	China: Beijing
PV217870.1	isolate 18-11-1-060	complete genome	human metapneumovirus	human metapneumovirus (HMPV)	Homo sapiens	2018-03-24	China: Beijing
PV217871.1	isolate 18-99-1-013	complete genome	human metapneumovirus	human metapneumovirus (HMPV)	Homo sapiens	2018-03-18	China: Beijing
PV217872.1	isolate 18-10-1-031	complete genome	human metapneumovirus	human metapneumovirus (HMPV)	Homo sapiens	2018-03-23	China: Beijing
PV217873.1	isolate 15-04-1-093	complete genome	human metapneumovirus	human metapneumovirus (HMPV)	Homo sapiens	2015-02-04	China: Beijing
PV217874.1	isolate 18-01-2-072	complete genome	human metapneumovirus	human metapneumovirus (HMPV)	Homo sapiens	2018-04-25	China: Beijing
PV217875.1	isolate 18-00-3-144	complete genome	human metapneumovirus	human metapneumovirus (HMPV)	Homo sapiens	2018-04-12	China: Beijing
PV217876.1	isolate 18-04-2-026	complete genome	human metapneumovirus	human metapneumovirus (HMPV)	Homo sapiens	2018-04-01	China: Beijing
PV217877.1	isolate 18-10-1-048	complete genome	human metapneumovirus	human metapneumovirus (HMPV)	Homo sapiens	2018-04-24	China: Beijing
PV217878.1	isolate 18-02-3-075	complete genome	human metapneumovirus	human metapneumovirus (HMPV)	Homo sapiens	2018-04-01	China: Beijing
PV217879.1	isolate 18-05-1-112	complete genome	human metapneumovirus	human metapneumovirus (HMPV)	Homo sapiens	2018-04-26	China: Beijing
PV217880.1	isolate 18-10-3-009	complete genome	human metapneumovirus	human metapneumovirus (HMPV)	Homo sapiens	2018-04-09	China: Beijing
PV217881.1	isolate 18-09-1-090	complete genome	human metapneumovirus	human metapneumovirus (HMPV)	Homo sapiens	2018-04-08	China: Beijing
PV217882.1	isolate 18-10-3-120	complete genome	human metapneumovirus	human metapneumovirus (HMPV)	Homo sapiens	2018-04-15	China: Beijing
PV217883.1	isolate 18-09-1-093	complete genome	human metapneumovirus	human metapneumovirus (HMPV)	Homo sapiens	2018-04-19	China: Beijing
PV217884.1	isolate 18-09-1-100	complete genome	human metapneumovirus	human metapneumovirus (HMPV)	Homo sapiens	2018-04-26	China: Beijing
PV217885.1	isolate 18-04-1-030	complete genome	human metapneumovirus	human metapneumovirus (HMPV)	Homo sapiens	2018-05-01	China: Beijing
PV217886.1	isolate 18-02-3-180	complete genome	human metapneumovirus	human metapneumovirus (HMPV)	Homo sapiens	2018-06-18	China: Beijing
PV217887.1	isolate 15-04-1-097	complete genome	human metapneumovirus	human metapneumovirus (HMPV)	Homo sapiens	2015-01-19	China: Beijing
PV217888.1	isolate 18-02-4-035	complete genome	human metapneumovirus	human metapneumovirus (HMPV)	Homo sapiens	2018-06-01	China: Beijing
PV217889.1	isolate 18-09-1-125	complete genome	human metapneumovirus	human metapneumovirus (HMPV)	Homo sapiens	2018-05-30	China: Beijing
PV217890.1	isolate 18-09-1-132	complete genome	human metapneumovirus	human metapneumovirus (HMPV)	Homo sapiens	2018-06-06	China: Beijing
PV217891.1	isolate 18-02-3-198	complete genome	human metapneumovirus	human metapneumovirus (HMPV)	Homo sapiens	2018-07-03	China: Beijing
PV217892.1	isolate 18-04-2-219	complete genome	human metapneumovirus	human metapneumovirus (HMPV)	Homo sapiens	2018-07-11	China: Beijing
PV217893.1	isolate 18-00-3-275	complete genome	human metapneumovirus	human metapneumovirus (HMPV)	Homo sapiens	2018-08-28	China: Beijing
PV217894.1	isolate 18-03-4-131	complete genome	human metapneumovirus	human metapneumovirus (HMPV)	Homo sapiens	2018-08-22	China: Beijing
PV217895.1	isolate 18-00-5-076	complete genome	human metapneumovirus	human metapneumovirus (HMPV)	Homo sapiens	2018-10-29	China: Beijing
PV217896.1	isolate 15-04-1-258	complete genome	human metapneumovirus	human metapneumovirus (HMPV)	Homo sapiens	2015-01-26	China: Beijing
PV217897.1	isolate 18-05-1-294	complete genome	human metapneumovirus	human metapneumovirus (HMPV)	Homo sapiens	2018-11-12	China: Beijing
PV217898.1	isolate 18-10-3-161	complete genome	human metapneumovirus	human metapneumovirus (HMPV)	Homo sapiens	2018-11-18	China: Beijing
PV217899.1	isolate 18-99-1-033	complete genome	human metapneumovirus	human metapneumovirus (HMPV)	Homo sapiens	2018-11-13	China: Beijing
PV217900.1	isolate 18-09-1-258	complete genome	human metapneumovirus	human metapneumovirus (HMPV)	Homo sapiens	2018-11-16	China: Beijing
PV217901.1	isolate 18-15-1-371	complete genome	human metapneumovirus	human metapneumovirus (HMPV)	Homo sapiens	2018-10-13	China: Beijing
PV217902.1	isolate 18-03-1-289	complete genome	human metapneumovirus	human metapneumovirus (HMPV)	Homo sapiens	2018-11-20	China: Beijing
PV217903.1	isolate 18-01-2-322	complete genome	human metapneumovirus	human metapneumovirus (HMPV)	Homo sapiens	2018-12-11	China: Beijing
PV217904.1	isolate 18-04-3-250	complete genome	human metapneumovirus	human metapneumovirus (HMPV)	Homo sapiens	2018-12-18	China: Beijing
PV217905.1	isolate 18-10-1-209	complete genome	human metapneumovirus	human metapneumovirus (HMPV)	Homo sapiens	2018-12-17	China: Beijing
PV217906.1	isolate 15-08-1-278	complete genome	human metapneumovirus	human metapneumovirus (HMPV)	Homo sapiens	2015-02-27	China: Beijing
PV217907.1	isolate 18-10-3-002	complete genome	human metapneumovirus	human metapneumovirus (HMPV)	Homo sapiens	2018-12-20	China: Beijing
PV217908.1	isolate 18-99-1-036	complete genome	human metapneumovirus	human metapneumovirus (HMPV)	Homo sapiens	2018-12-11	China: Beijing
PV217909.1	isolate 18-99-1-038	complete genome	human metapneumovirus	human metapneumovirus (HMPV)	Homo sapiens	2018-12-12	China: Beijing
PV217910.1	isolate 19-00-3-017	complete genome	human metapneumovirus	human metapneumovirus (HMPV)	Homo sapiens	2019-01-03	China: Beijing
PV217911.1	isolate 18-99-1-037	complete genome	human metapneumovirus	human metapneumovirus (HMPV)	Homo sapiens	2018-12-11	China: Beijing
PV217912.1	isolate 19-00-4-009	complete genome	human metapneumovirus	human metapneumovirus (HMPV)	Homo sapiens	2019-01-15	China: Beijing
PV217913.1	isolate 19-01-2-006	complete genome	human metapneumovirus	human metapneumovirus (HMPV)	Homo sapiens	2019-01-03	China: Beijing
PV217914.1	isolate 19-01-2-019	complete genome	human metapneumovirus	human metapneumovirus (HMPV)	Homo sapiens	2019-01-09	China: Beijing
PV217915.1	isolate 19-08-1-181	complete genome	human metapneumovirus	human metapneumovirus (HMPV)	Homo sapiens	2019-01-22	China: Beijing
PV217916.1	isolate 19-08-1-184	complete genome	human metapneumovirus	human metapneumovirus (HMPV)	Homo sapiens	2019-01-22	China: Beijing
PV217917.1	isolate 19-03-1-001	complete genome	human metapneumovirus	human metapneumovirus (HMPV)	Homo sapiens	2018-12-31	China: Beijing
PV217918.1	isolate 19-03-1-002	complete genome	human metapneumovirus	human metapneumovirus (HMPV)	Homo sapiens	2018-12-31	China: Beijing
PV217919.1	isolate 19-03-1-024	complete genome	human metapneumovirus	human metapneumovirus (HMPV)	Homo sapiens	2019-01-14	China: Beijing
PV217920.1	isolate 15-08-1-281	complete genome	human metapneumovirus	human metapneumovirus (HMPV)	Homo sapiens	2015-03-05	China: Beijing
PV217921.1	isolate 19-01-3-022	complete genome	human metapneumovirus	human metapneumovirus (HMPV)	Homo sapiens	2019-01-17	China: Beijing
PV217922.1	isolate 19-01-3-036	complete genome	human metapneumovirus	human metapneumovirus (HMPV)	Homo sapiens	2019-02-15	China: Beijing
PV217923.1	isolate 19-02-4-079	complete genome	human metapneumovirus	human metapneumovirus (HMPV)	Homo sapiens	2019-02-01	China: Beijing
PV217924.1	isolate 19-10-3-062	complete genome	human metapneumovirus	human metapneumovirus (HMPV)	Homo sapiens	2019-01-22	China: Beijing
PV217925.1	isolate 19-10-3-065	complete genome	human metapneumovirus	human metapneumovirus (HMPV)	Homo sapiens	2019-01-26	China: Beijing
PV217926.1	isolate 19-04-1-018	complete genome	human metapneumovirus	human metapneumovirus (HMPV)	Homo sapiens	2019-03-21	China: Beijing
PV217927.1	isolate 19-08-1-168	complete genome	human metapneumovirus	human metapneumovirus (HMPV)	Homo sapiens	2019-03-22	China: Beijing
PV217928.1	isolate 19-11-1-053	complete genome	human metapneumovirus	human metapneumovirus (HMPV)	Homo sapiens	2019-03-22	China: Beijing
PV217929.1	isolate 15-10-2-195	complete genome	human metapneumovirus	human metapneumovirus (HMPV)	Homo sapiens	2015-02-10	China: Beijing
PV217930.1	isolate 19-12-1-073	complete genome	human metapneumovirus	human metapneumovirus (HMPV)	Homo sapiens	2019-03-11	China: Beijing
PV217931.1	isolate 19-03-1-131	complete genome	human metapneumovirus	human metapneumovirus (HMPV)	Homo sapiens	2019-03-23	China: Beijing
PV217932.1	isolate 19-05-1-087	complete genome	human metapneumovirus	human metapneumovirus (HMPV)	Homo sapiens	2019-04-03	China: Beijing
PV217933.1	isolate 19-03-1-139	complete genome	human metapneumovirus	human metapneumovirus (HMPV)	Homo sapiens	2019-04-02	China: Beijing
PV217934.1	isolate 19-00-5-068	complete genome	human metapneumovirus	human metapneumovirus (HMPV)	Homo sapiens	2019-05-10	China: Beijing
PV217935.1	isolate 19-03-1-178	complete genome	human metapneumovirus	human metapneumovirus (HMPV)	Homo sapiens	2019-04-25	China: Beijing
PV217936.1	isolate 19-01-1-148	complete genome	human metapneumovirus	human metapneumovirus (HMPV)	Homo sapiens	2019-05-20	China: Beijing
PV217937.1	isolate 19-00-6-031	complete genome	human metapneumovirus	human metapneumovirus (HMPV)	Homo sapiens	2019-05-27	China: Beijing
PV217938.1	isolate 15-13-2-003	complete genome	human metapneumovirus	human metapneumovirus (HMPV)	Homo sapiens	2015-01-20	China: Beijing
PV217939.1	isolate 19-10-3-078	complete genome	human metapneumovirus	human metapneumovirus (HMPV)	Homo sapiens	2019-05-06	China: Beijing
PV217940.1	isolate 19-03-4-145	complete genome	human metapneumovirus	human metapneumovirus (HMPV)	Homo sapiens	2019-05-03	China: Beijing
PV217941.1	isolate 19-14-1-058	complete genome	human metapneumovirus	human metapneumovirus (HMPV)	Homo sapiens	2019-05-09	China: Beijing
PV217942.1	isolate 19-10-1-252	complete genome	human metapneumovirus	human metapneumovirus (HMPV)	Homo sapiens	2019-07-16	China: Beijing
PV217943.1	isolate 19-05-1-301	complete genome	human metapneumovirus	human metapneumovirus (HMPV)	Homo sapiens	2019-12-03	China: Beijing
PV217944.1	isolate 19-10-1-225	complete genome	human metapneumovirus	human metapneumovirus (HMPV)	Homo sapiens	2019-12-09	China: Beijing
PV217945.1	isolate 19-00-6-085	complete genome	human metapneumovirus	human metapneumovirus (HMPV)	Homo sapiens	2019-12-25	China: Beijing
PV217946.1	isolate 19-03-1-408	complete genome	human metapneumovirus	human metapneumovirus (HMPV)	Homo sapiens	2019-12-11	China: Beijing
PV217947.1	isolate 20-09-1-030	complete genome	human metapneumovirus	human metapneumovirus (HMPV)	Homo sapiens	2020-01-28	China: Beijing
PV217948.1	isolate 19-01-3-248	complete genome	human metapneumovirus	human metapneumovirus (HMPV)	Homo sapiens	2019-12-17	China: Beijing
PV217949.1	isolate 15-04-3-250	complete genome	human metapneumovirus	human metapneumovirus (HMPV)	Homo sapiens	2015-03-16	China: Beijing
PV217950.1	isolate 20-05-1-005	complete genome	human metapneumovirus	human metapneumovirus (HMPV)	Homo sapiens	2020-01-02	China: Beijing
PV217951.1	isolate 5-0024	complete genome	human metapneumovirus	human metapneumovirus (HMPV)	Homo sapiens	2014-09-14	China: Beijing
PV217952.1	isolate 20-11-1-018	complete genome	human metapneumovirus	human metapneumovirus (HMPV)	Homo sapiens	2020-01-23	China: Beijing
PV217953.1	isolate 20-06-2-002	complete genome	human metapneumovirus	human metapneumovirus (HMPV)	Homo sapiens	2020-01-06	China: Beijing
PV217954.1	isolate 20-00-3-014	complete genome	human metapneumovirus	human metapneumovirus (HMPV)	Homo sapiens	2020-01-02	China: Beijing
PV217955.1	isolate 20-00-6-001	complete genome	human metapneumovirus	human metapneumovirus (HMPV)	Homo sapiens	2019-12-31	China: Beijing
PV217956.1	isolate 22-06-2-087	complete genome	human metapneumovirus	human metapneumovirus (HMPV)	Homo sapiens	2022-05-12	China: Beijing
PV217957.1	isolate 21-02-3-010	complete genome	human metapneumovirus	human metapneumovirus (HMPV)	Homo sapiens	2021-03-31	China: Beijing
PV217958.1	isolate 22-08-1-276	complete genome	human metapneumovirus	human metapneumovirus (HMPV)	Homo sapiens	2022-11-11	China: Beijing
PV217959.1	isolate 21-04-3-071	complete genome	human metapneumovirus	human metapneumovirus (HMPV)	Homo sapiens	2021-12-08	China: Beijing
PV217960.1	isolate 23-08-1-125	complete genome	human metapneumovirus	human metapneumovirus (HMPV)	Homo sapiens	2023-05-15	China: Beijing
PV217961.1	isolate 22-03-3-389	complete genome	human metapneumovirus	human metapneumovirus (HMPV)	Homo sapiens	2022-11-14	China: Beijing
PV217962.1	isolate 23-08-1-128	complete genome	human metapneumovirus	human metapneumovirus (HMPV)	Homo sapiens	2023-06-07	China: Beijing
PV217963.1	isolate 15-05-1-068	complete genome	human metapneumovirus	human metapneumovirus (HMPV)	Homo sapiens	2015-02-27	China: Beijing
PV217964.1	isolate 23-08-1-137	complete genome	human metapneumovirus	human metapneumovirus (HMPV)	Homo sapiens	2023-06-30	China: Beijing
PV217965.1	isolate 23-12-1-102	complete genome	human metapneumovirus	human metapneumovirus (HMPV)	Homo sapiens	2023-07-06	China: Beijing
PV217966.1	isolate 23-15-1-173	complete genome	human metapneumovirus	human metapneumovirus (HMPV)	Homo sapiens	2023-08-01	China: Beijing
PV217967.1	isolate 23-00-4-023	complete genome	human metapneumovirus	human metapneumovirus (HMPV)	Homo sapiens	2023-09-11	China: Beijing
PV217968.1	isolate 23-15-1-053	complete genome	human metapneumovirus	human metapneumovirus (HMPV)	Homo sapiens	2023-10-17	China: Beijing
PV217969.1	isolate 23-01-6-171	complete genome	human metapneumovirus	human metapneumovirus (HMPV)	Homo sapiens	2023-09-20	China: Beijing
PV217970.1	isolate 23-06-2-210	complete genome	human metapneumovirus	human metapneumovirus (HMPV)	Homo sapiens	2023-10-16	China: Beijing
PV217971.1	isolate 23-02-2-156	complete genome	human metapneumovirus	human metapneumovirus (HMPV)	Homo sapiens	2023-10-16	China: Beijing
PV217972.1	isolate 23-15-1-247	complete genome	human metapneumovirus	human metapneumovirus (HMPV)	Homo sapiens	2023-11-20	China: Beijing
PV217973.1	isolate 23-02-2-178	complete genome	human metapneumovirus	human metapneumovirus (HMPV)	Homo sapiens	2023-11-17	China: Beijing
PV217974.1	isolate 15-06-1-034	complete genome	human metapneumovirus	human metapneumovirus (HMPV)	Homo sapiens	2015-03-04	China: Beijing
PV217975.1	isolate 23-02-2-179	complete genome	human metapneumovirus	human metapneumovirus (HMPV)	Homo sapiens	2023-11-14	China: Beijing
PV217976.1	isolate 23-02-6-018	complete genome	human metapneumovirus	human metapneumovirus (HMPV)	Homo sapiens	2023-11-18	China: Beijing
PV217977.1	isolate 23-04-1-269	complete genome	human metapneumovirus	human metapneumovirus (HMPV)	Homo sapiens	2023-11-15	China: Beijing
PV217978.1	isolate 23-09-1-239	complete genome	human metapneumovirus	human metapneumovirus (HMPV)	Homo sapiens	2023-11-09	China: Beijing
PV217979.1	isolate 23-09-1-240	complete genome	human metapneumovirus	human metapneumovirus (HMPV)	Homo sapiens	2023-11-08	China: Beijing
PV217980.1	isolate 23-09-1-268	complete genome	human metapneumovirus	human metapneumovirus (HMPV)	Homo sapiens	2023-11-29	China: Beijing
PV217981.1	isolate 23-10-1-166	complete genome	human metapneumovirus	human metapneumovirus (HMPV)	Homo sapiens	2023-11-21	China: Beijing
PV217982.1	isolate 23-00-4-102	complete genome	human metapneumovirus	human metapneumovirus (HMPV)	Homo sapiens	2023-12-19	China: Beijing
PV217983.1	isolate 23-02-2-219	complete genome	human metapneumovirus	human metapneumovirus (HMPV)	Homo sapiens	2023-12-13	China: Beijing
PV217984.1	isolate 23-00-4-091	complete genome	human metapneumovirus	human metapneumovirus (HMPV)	Homo sapiens	2023-12-17	China: Beijing
PV217985.1	isolate 23-03-3-889	complete genome	human metapneumovirus	human metapneumovirus (HMPV)	Homo sapiens	2023-12-24	China: Beijing
PV217986.1	isolate 23-02-6-332	complete genome	human metapneumovirus	human metapneumovirus (HMPV)	Homo sapiens	2023-12-17	China: Beijing
PV217987.1	isolate 15-08-1-232	complete genome	human metapneumovirus	human metapneumovirus (HMPV)	Homo sapiens	2015-02-26	China: Beijing
PV217988.1	isolate 23-05-1-313	complete genome	human metapneumovirus	human metapneumovirus (HMPV)	Homo sapiens	2023-12-14	China: Beijing
PV217989.1	isolate 23-09-1-309	complete genome	human metapneumovirus	human metapneumovirus (HMPV)	Homo sapiens	2023-12-19	China: Beijing
PV217990.1	isolate 24-02-6-244	complete genome	human metapneumovirus	human metapneumovirus (HMPV)	Homo sapiens	2024-01-23	China: Beijing
PV217991.1	isolate 24-02-6-119	complete genome	human metapneumovirus	human metapneumovirus (HMPV)	Homo sapiens	2024-01-16	China: Beijing
PV217992.1	isolate 24-02-6-135	complete genome	human metapneumovirus	human metapneumovirus (HMPV)	Homo sapiens	2024-01-16	China: Beijing
PV217993.1	isolate 24-02-6-015	complete genome	human metapneumovirus	human metapneumovirus (HMPV)	Homo sapiens	2024-01-01	China: Beijing
PV217994.1	isolate 15-13-2-058	complete genome	human metapneumovirus	human metapneumovirus (HMPV)	Homo sapiens	2015-03-04	China: Beijing
PV217995.1	isolate 24-03-4-002	complete genome	human metapneumovirus	human metapneumovirus (HMPV)	Homo sapiens	2023-12-28	China: Beijing
PV217996.1	isolate 24-00-7-030	complete genome	human metapneumovirus	human metapneumovirus (HMPV)	Homo sapiens	2024-01-17	China: Beijing
PV217997.1	isolate 24-04-2-210	complete genome	human metapneumovirus	human metapneumovirus (HMPV)	Homo sapiens	2024-01-16	China: Beijing
PV217998.1	isolate 24-14-1-025	complete genome	human metapneumovirus	human metapneumovirus (HMPV)	Homo sapiens	2024-01-22	China: Beijing
PV217999.1	isolate 24-14-1-012	complete genome	human metapneumovirus	human metapneumovirus (HMPV)	Homo sapiens	2024-01-09	China: Beijing
PV218000.1	isolate 24-10-3-410	complete genome	human metapneumovirus	human metapneumovirus (HMPV)	Homo sapiens	2024-01-10	China: Beijing
PV218001.1	isolate 24-06-1-024	complete genome	human metapneumovirus	human metapneumovirus (HMPV)	Homo sapiens	2024-01-17	China: Beijing
PV218002.1	isolate 24-13-1-092	complete genome	human metapneumovirus	human metapneumovirus (HMPV)	Homo sapiens	2024-01-08	China: Beijing
PV218003.1	isolate 24-12-1-031	complete genome	human metapneumovirus	human metapneumovirus (HMPV)	Homo sapiens	2024-01-18	China: Beijing
PV218004.1	isolate 24-01-2-599	complete genome	human metapneumovirus	human metapneumovirus (HMPV)	Homo sapiens	2024-02-07	China: Beijing
PV218005.1	isolate 24-01-2-667	complete genome	human metapneumovirus	human metapneumovirus (HMPV)	Homo sapiens	2024-02-19	China: Beijing
PV218006.1	isolate 24-04-1-519	complete genome	human metapneumovirus	human metapneumovirus (HMPV)	Homo sapiens	2024-01-30	China: Beijing
PV218007.1	isolate 15-14-2-029	complete genome	human metapneumovirus	human metapneumovirus (HMPV)	Homo sapiens	2015-03-10	China: Beijing
PV218008.1	isolate 24-02-2-043	complete genome	human metapneumovirus	human metapneumovirus (HMPV)	Homo sapiens	2024-01-28	China: Beijing
PV218009.1	isolate 24-02-4-078	complete genome	human metapneumovirus	human metapneumovirus (HMPV)	Homo sapiens	2024-01-21	China: Beijing
PV218010.1	isolate 24-02-2-057	complete genome	human metapneumovirus	human metapneumovirus (HMPV)	Homo sapiens	2024-02-05	China: Beijing
PV218011.1	isolate 24-02-4-094	complete genome	human metapneumovirus	human metapneumovirus (HMPV)	Homo sapiens	2024-02-02	China: Beijing
PV218012.1	isolate 24-02-6-409	complete genome	human metapneumovirus	human metapneumovirus (HMPV)	Homo sapiens	2024-02-12	China: Beijing
PV218013.1	isolate 24-02-6-442	complete genome	human metapneumovirus	human metapneumovirus (HMPV)	Homo sapiens	2024-02-12	China: Beijing
PV218014.1	isolate 24-01-2-535	complete genome	human metapneumovirus	human metapneumovirus (HMPV)	Homo sapiens	2024-01-30	China: Beijing
PV218015.1	isolate 24-12-2-073	complete genome	human metapneumovirus	human metapneumovirus (HMPV)	Homo sapiens	2024-02-21	China: Beijing
PV218016.1	isolate 24-12-2-074	complete genome	human metapneumovirus	human metapneumovirus (HMPV)	Homo sapiens	2024-02-21	China: Beijing
PV218017.1	isolate 24-12-2-075	complete genome	human metapneumovirus	human metapneumovirus (HMPV)	Homo sapiens	2024-02-21	China: Beijing
PV218018.1	isolate 24-10-3-303	complete genome	human metapneumovirus	human metapneumovirus (HMPV)	Homo sapiens	2024-02-18	China: Beijing
PV218019.1	isolate 15-00-4-071	complete genome	human metapneumovirus	human metapneumovirus (HMPV)	Homo sapiens	2015-04-19	China: Beijing
PV218020.1	isolate 24-03-4-126	complete genome	human metapneumovirus	human metapneumovirus (HMPV)	Homo sapiens	2024-03-26	China: Beijing
PV218021.1	isolate 24-03-4-106	complete genome	human metapneumovirus	human metapneumovirus (HMPV)	Homo sapiens	2024-03-10	China: Beijing
PV218022.1	isolate 24-02-6-721	complete genome	human metapneumovirus	human metapneumovirus (HMPV)	Homo sapiens	2024-03-18	China: Beijing
PV218023.1	isolate 24-02-6-740	complete genome	human metapneumovirus	human metapneumovirus (HMPV)	Homo sapiens	2024-03-25	China: Beijing
PV218024.1	isolate 24-01-2-1121	complete genome	human metapneumovirus	human metapneumovirus (HMPV)	Homo sapiens	2024-04-22	China: Beijing
PV218025.1	isolate 24-02-6-335	complete genome	human metapneumovirus	human metapneumovirus (HMPV)	Homo sapiens	2024-04-01	China: Beijing
PV218026.1	isolate 24-09-1-191	complete genome	human metapneumovirus	human metapneumovirus (HMPV)	Homo sapiens	2024-04-29	China: Beijing
PV218027.1	isolate 24-02-2-123	complete genome	human metapneumovirus	human metapneumovirus (HMPV)	Homo sapiens	2024-03-27	China: Beijing
PV218028.1	isolate 15-08-1-208	complete genome	human metapneumovirus	human metapneumovirus (HMPV)	Homo sapiens	2015-04-08	China: Beijing
PV218029.1	isolate 24-02-1-217	complete genome	human metapneumovirus	human metapneumovirus (HMPV)	Homo sapiens	2024-03-26	China: Beijing
PV218030.1	isolate 24-03-4-046	complete genome	human metapneumovirus	human metapneumovirus (HMPV)	Homo sapiens	2024-04-01	China: Beijing
PV218031.1	isolate 24-02-6-926	complete genome	human metapneumovirus	human metapneumovirus (HMPV)	Homo sapiens	2024-04-15	China: Beijing
PV218032.1	isolate 24-10-3-564	complete genome	human metapneumovirus	human metapneumovirus (HMPV)	Homo sapiens	2024-04-09	China: Beijing
PV218033.1	isolate 24-00-4-158	complete genome	human metapneumovirus	human metapneumovirus (HMPV)	Homo sapiens	2024-04-01	China: Beijing
PV218034.1	isolate 24-13-1-367	complete genome	human metapneumovirus	human metapneumovirus (HMPV)	Homo sapiens	2024-03-30	China: Beijing
PV218035.1	isolate 24-03-3-652	complete genome	human metapneumovirus	human metapneumovirus (HMPV)	Homo sapiens	2024-04-24	China: Beijing
PV218036.1	isolate 24-02-6-1115	complete genome	human metapneumovirus	human metapneumovirus (HMPV)	Homo sapiens	2024-05-28	China: Beijing
PV218037.1	isolate 24-16-1-002	complete genome	human metapneumovirus	human metapneumovirus (HMPV)	Homo sapiens	2024-05-20	China: Beijing
PV218038.1	isolate 24-16-1-004	complete genome	human metapneumovirus	human metapneumovirus (HMPV)	Homo sapiens	2024-05-20	China: Beijing
PV218039.1	isolate 24-02-6-988	complete genome	human metapneumovirus	human metapneumovirus (HMPV)	Homo sapiens	2024-05-21	China: Beijing
PV218040.1	isolate 24-16-1-109	complete genome	human metapneumovirus	human metapneumovirus (HMPV)	Homo sapiens	2024-04-29	China: Beijing
PV218041.1	isolate 15-11-2-049	complete genome	human metapneumovirus	human metapneumovirus (HMPV)	Homo sapiens	2015-03-30	China: Beijing
PV218043.1	isolate 24-02-6-1338	complete genome	human metapneumovirus	human metapneumovirus (HMPV)	Homo sapiens	2024-06-24	China: Beijing
PV218044.1	isolate 24-02-6-1429	complete genome	human metapneumovirus	human metapneumovirus (HMPV)	Homo sapiens	2024-07-08	China: Beijing
PV218045.1	isolate 24-04-3-174	complete genome	human metapneumovirus	human metapneumovirus (HMPV)	Homo sapiens	2024-06-18	China: Beijing
PV218046.1	isolate 24-02-6-1451	complete genome	human metapneumovirus	human metapneumovirus (HMPV)	Homo sapiens	2024-07-08	China: Beijing
PV218047.1	isolate 24-01-2-1937	complete genome	human metapneumovirus	human metapneumovirus (HMPV)	Homo sapiens	2024-08-13	China: Beijing
PV218048.1	isolate 24-02-2-223	complete genome	human metapneumovirus	human metapneumovirus (HMPV)	Homo sapiens	2024-08-22	China: Beijing
PV218049.1	isolate 15-00-4-081	complete genome	human metapneumovirus	human metapneumovirus (HMPV)	Homo sapiens	2015-05-04	China: Beijing
PV218050.1	isolate 24-01-6-244	complete genome	human metapneumovirus	human metapneumovirus (HMPV)	Homo sapiens	2024-08-08	China: Beijing
PV218051.1	isolate 24-03-4-294	complete genome	human metapneumovirus	human metapneumovirus (HMPV)	Homo sapiens	2024-10-30	China: Beijing
PV218052.1	isolate 24-04-3-265	complete genome	human metapneumovirus	human metapneumovirus (HMPV)	Homo sapiens	2024-10-30	China: Beijing
PV218053.1	isolate 24-02-6-2350	complete genome	human metapneumovirus	human metapneumovirus (HMPV)	Homo sapiens	2024-11-11	China: Beijing
PV218054.1	isolate 24-02-6-2019	complete genome	human metapneumovirus	human metapneumovirus (HMPV)	Homo sapiens	2024-09-29	China: Beijing
PV218055.1	isolate 24-02-6-2212	complete genome	human metapneumovirus	human metapneumovirus (HMPV)	Homo sapiens	2024-10-28	China: Beijing
PV218056.1	isolate 24-02-6-2397	complete genome	human metapneumovirus	human metapneumovirus (HMPV)	Homo sapiens	2024-11-18	China: Beijing
PV218057.1	isolate 24-02-6-2422	complete genome	human metapneumovirus	human metapneumovirus (HMPV)	Homo sapiens	2024-11-25	China: Beijing
PV218058.1	isolate 24-15-1-174	complete genome	human metapneumovirus	human metapneumovirus (HMPV)	Homo sapiens	2024-11-06	China: Beijing
PV218059.1	isolate 14-10-2-143	complete genome	human metapneumovirus	human metapneumovirus (HMPV)	Homo sapiens	2014-12-16	China: Beijing
PV218060.1	isolate 24-01-2-2540	complete genome	human metapneumovirus	human metapneumovirus (HMPV)	Homo sapiens	2024-11-05	China: Beijing
PV218061.1	isolate 15-08-1-168	complete genome	human metapneumovirus	human metapneumovirus (HMPV)	Homo sapiens	2015-07-08	China: Beijing
PV218062.1	isolate 24-01-2-2613	complete genome	human metapneumovirus	human metapneumovirus (HMPV)	Homo sapiens	2024-11-18	China: Beijing
PV218063.1	isolate 24-01-2-2653	complete genome	human metapneumovirus	human metapneumovirus (HMPV)	Homo sapiens	2024-11-20	China: Beijing
PV218064.1	isolate 24-01-2-2663	complete genome	human metapneumovirus	human metapneumovirus (HMPV)	Homo sapiens	2024-11-25	China: Beijing
PV218065.1	isolate 24-01-2-2671	complete genome	human metapneumovirus	human metapneumovirus (HMPV)	Homo sapiens	2024-11-25	China: Beijing
PV218066.1	isolate 24-01-2-2682	complete genome	human metapneumovirus	human metapneumovirus (HMPV)	Homo sapiens	2024-11-26	China: Beijing
PV218067.1	isolate 24-00-4-372	complete genome	human metapneumovirus	human metapneumovirus (HMPV)	Homo sapiens	2024-11-22	China: Beijing
PV218068.1	isolate 24-00-3-404	complete genome	human metapneumovirus	human metapneumovirus (HMPV)	Homo sapiens	2024-11-13	China: Beijing
PV218069.1	isolate 24-12-2-282	complete genome	human metapneumovirus	human metapneumovirus (HMPV)	Homo sapiens	2024-11-14	China: Beijing
PV218070.1	isolate 24-16-1-437	complete genome	human metapneumovirus	human metapneumovirus (HMPV)	Homo sapiens	2024-10-31	China: Beijing
PV218071.1	isolate 15-11-2-371	complete genome	human metapneumovirus	human metapneumovirus (HMPV)	Homo sapiens	2015-07-25	China: Beijing
PV218072.1	isolate 24-00-4-384	complete genome	human metapneumovirus	human metapneumovirus (HMPV)	Homo sapiens	2024-12-04	China: Beijing
PV218073.1	isolate 24-00-7-350	complete genome	human metapneumovirus	human metapneumovirus (HMPV)	Homo sapiens	2024-12-24	China: Beijing
PV218074.1	isolate 24-01-2-2713	complete genome	human metapneumovirus	human metapneumovirus (HMPV)	Homo sapiens	2024-12-02	China: Beijing
PV218076.1	isolate 24-01-2-2731	complete genome	human metapneumovirus	human metapneumovirus (HMPV)	Homo sapiens	2024-12-03	China: Beijing
PV218078.1	isolate 24-01-2-2745	complete genome	human metapneumovirus	human metapneumovirus (HMPV)	Homo sapiens	2024-12-03	China: Beijing
PV218079.1	isolate 24-01-2-2747	complete genome	human metapneumovirus	human metapneumovirus (HMPV)	Homo sapiens	2024-12-03	China: Beijing
PV218080.1	isolate 24-01-2-2763	complete genome	human metapneumovirus	human metapneumovirus (HMPV)	Homo sapiens	2024-12-09	China: Beijing
PV218081.1	isolate 15-03-3-048	complete genome	human metapneumovirus	human metapneumovirus (HMPV)	Homo sapiens	2015-09-14	China: Beijing
PV218082.1	isolate 24-01-2-2782	complete genome	human metapneumovirus	human metapneumovirus (HMPV)	Homo sapiens	2024-12-10	China: Beijing
PV218083.1	isolate 24-01-2-2795	complete genome	human metapneumovirus	human metapneumovirus (HMPV)	Homo sapiens	2024-12-10	China: Beijing
PV218084.1	isolate 24-01-2-2797	complete genome	human metapneumovirus	human metapneumovirus (HMPV)	Homo sapiens	2024-12-10	China: Beijing
PV218085.1	isolate 24-01-2-2811	complete genome	human metapneumovirus	human metapneumovirus (HMPV)	Homo sapiens	2024-12-16	China: Beijing
PV218086.1	isolate 24-01-2-2812	complete genome	human metapneumovirus	human metapneumovirus (HMPV)	Homo sapiens	2024-12-16	China: Beijing
PV218087.1	isolate 24-01-2-2814	complete genome	human metapneumovirus	human metapneumovirus (HMPV)	Homo sapiens	2024-12-16	China: Beijing
PV218088.1	isolate 24-01-2-2817	complete genome	human metapneumovirus	human metapneumovirus (HMPV)	Homo sapiens	2024-12-16	China: Beijing
PV218089.1	isolate 24-01-2-2827	complete genome	human metapneumovirus	human metapneumovirus (HMPV)	Homo sapiens	2024-12-16	China: Beijing
PV218090.1	isolate 24-01-2-2846	complete genome	human metapneumovirus	human metapneumovirus (HMPV)	Homo sapiens	2024-12-17	China: Beijing
PV218091.1	isolate 24-01-2-2856	complete genome	human metapneumovirus	human metapneumovirus (HMPV)	Homo sapiens	2024-12-18	China: Beijing
PV218092.1	isolate 15-00-2-086	complete genome	human metapneumovirus	human metapneumovirus (HMPV)	Homo sapiens	2015-09-12	China: Beijing
PV218093.1	isolate 24-01-2-2859	complete genome	human metapneumovirus	human metapneumovirus (HMPV)	Homo sapiens	2024-12-18	China: Beijing
PV218094.1	isolate 24-01-2-2879	complete genome	human metapneumovirus	human metapneumovirus (HMPV)	Homo sapiens	2024-12-23	China: Beijing
PV218095.1	isolate 24-01-2-2884	complete genome	human metapneumovirus	human metapneumovirus (HMPV)	Homo sapiens	2024-12-24	China: Beijing
PV218097.1	isolate 24-01-2-2908	complete genome	human metapneumovirus	human metapneumovirus (HMPV)	Homo sapiens	2024-12-25	China: Beijing
PV218098.1	isolate 24-01-2-2942	complete genome	human metapneumovirus	human metapneumovirus (HMPV)	Homo sapiens	2024-12-31	China: Beijing
PV218099.1	isolate 24-02-6-2738	complete genome	human metapneumovirus	human metapneumovirus (HMPV)	Homo sapiens	2024-12-30	China: Beijing
PV218100.1	isolate 24-03-3-1024	complete genome	human metapneumovirus	human metapneumovirus (HMPV)	Homo sapiens	2024-12-04	China: Beijing
PV218101.1	isolate 15-03-1-266	complete genome	human metapneumovirus	human metapneumovirus (HMPV)	Homo sapiens	2015-10-28	China: Beijing
PV218102.1	isolate 24-09-1-371	complete genome	human metapneumovirus	human metapneumovirus (HMPV)	Homo sapiens	2024-12-23	China: Beijing
PV218103.1	isolate 24-11-1-478	complete genome	human metapneumovirus	human metapneumovirus (HMPV)	Homo sapiens	2024-12-02	China: Beijing
PV218104.1	isolate 24-13-1-585	complete genome	human metapneumovirus	human metapneumovirus (HMPV)	Homo sapiens	2024-12-08	China: Beijing
PV218105.1	isolate 24-15-1-144	complete genome	human metapneumovirus	human metapneumovirus (HMPV)	Homo sapiens	2024-12-17	China: Beijing
PV218106.1	isolate 24-15-1-225	complete genome	human metapneumovirus	human metapneumovirus (HMPV)	Homo sapiens	2024-12-23	China: Beijing
PV218110.1	isolate 24-16-1-485	complete genome	human metapneumovirus	human metapneumovirus (HMPV)	Homo sapiens	2024-12-12	China: Beijing
PV218111.1	isolate 24-04-3-281	complete genome	human metapneumovirus	human metapneumovirus (HMPV)	Homo sapiens	2024-12-04	China: Beijing
PV218112.1	isolate 15-03-2-287	complete genome	human metapneumovirus	human metapneumovirus (HMPV)	Homo sapiens	2015-12-05	China: Beijing
PV218113.1	isolate 24-04-2-100	complete genome	human metapneumovirus	human metapneumovirus (HMPV)	Homo sapiens	2024-12-04	China: Beijing
PV218114.1	isolate 24-04-3-284	complete genome	human metapneumovirus	human metapneumovirus (HMPV)	Homo sapiens	2024-12-11	China: Beijing
PV218115.1	isolate 24-04-3-193	complete genome	human metapneumovirus	human metapneumovirus (HMPV)	Homo sapiens	2024-09-04	China: Beijing
PV218116.1	isolate 24-01-6-264	complete genome	human metapneumovirus	human metapneumovirus (HMPV)	Homo sapiens	2024-09-04	China: Beijing
PV218117.1	isolate 24-01-2-2172	complete genome	human metapneumovirus	human metapneumovirus (HMPV)	Homo sapiens	2024-09-16	China: Beijing
PV218118.1	isolate 15-15-2-155	complete genome	human metapneumovirus	human metapneumovirus (HMPV)	Homo sapiens	2015-12-12	China: Beijing
PV218119.1	isolate 16-02-3-006	complete genome	human metapneumovirus	human metapneumovirus (HMPV)	Homo sapiens	2015-12-21	China: Beijing
PV218120.1	isolate 16-12-2-002	complete genome	human metapneumovirus	human metapneumovirus (HMPV)	Homo sapiens	2016-01-01	China: Beijing
PV218121.1	isolate 14-10-2-152	complete genome	human metapneumovirus	human metapneumovirus (HMPV)	Homo sapiens	2014-12-16	China: Beijing
PV218122.1	isolate 16-09-1-002	complete genome	human metapneumovirus	human metapneumovirus (HMPV)	Homo sapiens	2015-12-22	China: Beijing
PV218123.1	isolate 16-09-1-020	complete genome	human metapneumovirus	human metapneumovirus (HMPV)	Homo sapiens	2016-01-09	China: Beijing
PV218124.1	isolate 15-01-1-232	complete genome	human metapneumovirus	human metapneumovirus (HMPV)	Homo sapiens	2015-12-29	China: Beijing
PV218125.1	isolate 16-13-2-006	complete genome	human metapneumovirus	human metapneumovirus (HMPV)	Homo sapiens	2016-01-08	China: Beijing
PV218126.1	isolate 16-08-1-046	complete genome	human metapneumovirus	human metapneumovirus (HMPV)	Homo sapiens	2016-01-06	China: Beijing
PV218127.1	isolate 16-13-2-010	complete genome	human metapneumovirus	human metapneumovirus (HMPV)	Homo sapiens	2016-01-14	China: Beijing
PV218128.1	isolate 16-00-3-005	complete genome	human metapneumovirus	human metapneumovirus (HMPV)	Homo sapiens	2016-01-19	China: Beijing
PV218129.1	isolate 16-15-2-104	complete genome	human metapneumovirus	human metapneumovirus (HMPV)	Homo sapiens	2016-01-01	China: Beijing
PV218130.1	isolate 15-10-3-146	complete genome	human metapneumovirus	human metapneumovirus (HMPV)	Homo sapiens	2016-01-07	China: Beijing
PV218131.1	isolate 16-99-1-004	complete genome	human metapneumovirus	human metapneumovirus (HMPV)	Homo sapiens	2016-01-22	China: Beijing
PV218132.1	isolate 16-08-1-042	complete genome	human metapneumovirus	human metapneumovirus (HMPV)	Homo sapiens	2016-02-15	China: Beijing
PV218133.1	isolate 16-10-4-300	complete genome	human metapneumovirus	human metapneumovirus (HMPV)	Homo sapiens	2016-01-20	China: Beijing
PV218134.1	isolate 15-00-3-008	complete genome	human metapneumovirus	human metapneumovirus (HMPV)	Homo sapiens	2015-01-19	China: Beijing
PV218135.1	isolate 16-15-2-191	complete genome	human metapneumovirus	human metapneumovirus (HMPV)	Homo sapiens	2016-01-30	China: Beijing
PV218136.1	isolate 16-04-1-268	complete genome	human metapneumovirus	human metapneumovirus (HMPV)	Homo sapiens	2016-01-29	China: Beijing
PV218137.1	isolate 16-00-3-052	complete genome	human metapneumovirus	human metapneumovirus (HMPV)	Homo sapiens	2016-02-03	China: Beijing
PV218138.1	isolate 16-03-1-066	complete genome	human metapneumovirus	human metapneumovirus (HMPV)	Homo sapiens	2016-03-08	China: Beijing
PV218139.1	isolate 16-03-1-084	complete genome	human metapneumovirus	human metapneumovirus (HMPV)	Homo sapiens	2016-04-04	China: Beijing
PV218140.1	isolate 16-04-1-019	complete genome	human metapneumovirus	human metapneumovirus (HMPV)	Homo sapiens	2016-03-01	China: Beijing
PV218141.1	isolate 16-05-1-060	complete genome	human metapneumovirus	human metapneumovirus (HMPV)	Homo sapiens	2016-02-29	China: Beijing
PV218142.1	isolate 15-00-4-025	complete genome	human metapneumovirus	human metapneumovirus (HMPV)	Homo sapiens	2015-01-16	China: Beijing
PV218143.1	isolate 16-14-2-056	complete genome	human metapneumovirus	human metapneumovirus (HMPV)	Homo sapiens	2016-04-12	China: Beijing
PV218144.1	isolate 16-01-2-070	complete genome	human metapneumovirus	human metapneumovirus (HMPV)	Homo sapiens	2016-04-20	China: Beijing
PV218145.1	isolate 16-05-1-136	complete genome	human metapneumovirus	human metapneumovirus (HMPV)	Homo sapiens	2016-05-05	China: Beijing
PV218146.1	isolate 16-02-3-123	complete genome	human metapneumovirus	human metapneumovirus (HMPV)	Homo sapiens	2016-04-12	China: Beijing
PV218147.1	isolate 16-00-4-014	complete genome	human metapneumovirus	human metapneumovirus (HMPV)	Homo sapiens	2016-04-08	China: Beijing
PV218148.1	isolate 16-99-1-101	complete genome	human metapneumovirus	human metapneumovirus (HMPV)	Homo sapiens	2016-04-25	China: Beijing
PV218149.1	isolate 16-10-2-160	complete genome	human metapneumovirus	human metapneumovirus (HMPV)	Homo sapiens	2016-05-03	China: Beijing
PV218150.1	isolate 16-00-4-116	complete genome	human metapneumovirus	human metapneumovirus (HMPV)	Homo sapiens	2016-04-06	China: Beijing
PV218152.1	isolate 16-99-1-240	complete genome	human metapneumovirus	human metapneumovirus (HMPV)	Homo sapiens	2016-09-03	China: Beijing
PV218153.1	isolate 16-99-1-322	complete genome	human metapneumovirus	human metapneumovirus (HMPV)	Homo sapiens	2016-11-24	China: Beijing
PV218154.1	isolate 15-04-1-292	complete genome	human metapneumovirus	human metapneumovirus (HMPV)	Homo sapiens	2015-01-05	China: Beijing
PV218155.1	isolate 16-99-1-245	complete genome	human metapneumovirus	human metapneumovirus (HMPV)	Homo sapiens	2016-09-15	China: Beijing
PV218156.1	isolate 17-04-3-005	complete genome	human metapneumovirus	human metapneumovirus (HMPV)	Homo sapiens	2017-01-13	China: Beijing
PV218157.1	isolate 16-03-1-370	complete genome	human metapneumovirus	human metapneumovirus (HMPV)	Homo sapiens	2017-01-17	China: Beijing
PV218158.1	isolate 17-12-1-001	complete genome	human metapneumovirus	human metapneumovirus (HMPV)	Homo sapiens	2017-01-04	China: Beijing
PV218159.1	isolate 17-00-3-006	complete genome	human metapneumovirus	human metapneumovirus (HMPV)	Homo sapiens	2016-12-29	China: Beijing
PV218160.1	isolate 17-00-3-042	complete genome	human metapneumovirus	human metapneumovirus (HMPV)	Homo sapiens	2017-01-29	China: Beijing
PV218161.1	isolate 17-99-1-002	complete genome	human metapneumovirus	human metapneumovirus (HMPV)	Homo sapiens	2017-01-02	China: Beijing
PV218162.1	isolate 17-99-1-003	complete genome	human metapneumovirus	human metapneumovirus (HMPV)	Homo sapiens	2017-01-02	China: Beijing
PV218163.1	isolate 17-99-1-018	complete genome	human metapneumovirus	human metapneumovirus (HMPV)	Homo sapiens	2017-01-25	China: Beijing
PV218164.1	isolate 17-00-3-069	complete genome	human metapneumovirus	human metapneumovirus (HMPV)	Homo sapiens	2017-02-04	China: Beijing
PV218165.1	isolate 17-03-1-025	complete genome	human metapneumovirus	human metapneumovirus (HMPV)	Homo sapiens	2017-02-21	China: Beijing
PV218166.1	isolate 15-10-2-254	complete genome	human metapneumovirus	human metapneumovirus (HMPV)	Homo sapiens	2015-01-13	China: Beijing
PV218167.1	isolate 17-04-1-036	complete genome	human metapneumovirus	human metapneumovirus (HMPV)	Homo sapiens	2017-02-24	China: Beijing
PV218168.1	isolate 17-04-3-024	complete genome	human metapneumovirus	human metapneumovirus (HMPV)	Homo sapiens	2017-02-14	China: Beijing
PV218169.1	isolate 17-00-3-088	complete genome	human metapneumovirus	human metapneumovirus (HMPV)	Homo sapiens	2017-03-23	China: Beijing
PV218170.1	isolate 17-08-1-014	complete genome	human metapneumovirus	human metapneumovirus (HMPV)	Homo sapiens	2017-02-14	China: Beijing
PV218171.1	isolate 17-04-1-386	complete genome	human metapneumovirus	human metapneumovirus (HMPV)	Homo sapiens	2017-03-01	China: Beijing
PV218172.1	isolate 17-06-2-042	complete genome	human metapneumovirus	human metapneumovirus (HMPV)	Homo sapiens	2017-03-06	China: Beijing
PV218173.1	isolate 17-06-2-043	complete genome	human metapneumovirus	human metapneumovirus (HMPV)	Homo sapiens	2017-03-06	China: Beijing
PV218174.1	isolate 17-06-2-045	complete genome	human metapneumovirus	human metapneumovirus (HMPV)	Homo sapiens	2017-03-08	China: Beijing
PV218175.1	isolate 17-08-1-182	complete genome	human metapneumovirus	human metapneumovirus (HMPV)	Homo sapiens	2017-03-13	China: Beijing
PV218176.1	isolate 17-10-1-031	complete genome	human metapneumovirus	human metapneumovirus (HMPV)	Homo sapiens	2017-03-01	China: Beijing
PV218177.1	isolate 17-10-2-138	complete genome	human metapneumovirus	human metapneumovirus (HMPV)	Homo sapiens	2017-03-24	China: Beijing
PV218178.1	isolate 15-14-3-008	complete genome	human metapneumovirus	human metapneumovirus (HMPV)	Homo sapiens	2015-01-09	China: Beijing
PV218179.1	isolate 17-10-3-020	complete genome	human metapneumovirus	human metapneumovirus (HMPV)	Homo sapiens	2017-03-15	China: Beijing
PV218180.1	isolate 17-10-3-017	complete genome	human metapneumovirus	human metapneumovirus (HMPV)	Homo sapiens	2017-03-21	China: Beijing
PV218181.1	isolate 17-10-3-029	complete genome	human metapneumovirus	human metapneumovirus (HMPV)	Homo sapiens	2017-03-08	China: Beijing
PV218182.1	isolate 17-12-1-072	complete genome	human metapneumovirus	human metapneumovirus (HMPV)	Homo sapiens	2017-03-17	China: Beijing
PV218183.1	isolate 17-02-1-107	complete genome	human metapneumovirus	human metapneumovirus (HMPV)	Homo sapiens	2017-04-01	China: Beijing
PV218184.1	isolate 17-03-3-033	complete genome	human metapneumovirus	human metapneumovirus (HMPV)	Homo sapiens	2017-04-17	China: Beijing
PV218185.1	isolate 17-10-1-039	complete genome	human metapneumovirus	human metapneumovirus (HMPV)	Homo sapiens	2017-04-21	China: Beijing
PV218186.1	isolate 17-10-3-028	complete genome	human metapneumovirus	human metapneumovirus (HMPV)	Homo sapiens	2017-04-13	China: Beijing
PV218187.1	isolate 15-00-4-041	complete genome	human metapneumovirus	human metapneumovirus (HMPV)	Homo sapiens	2015-02-03	China: Beijing
PV218188.1	isolate 17-99-1-065	complete genome	human metapneumovirus	human metapneumovirus (HMPV)	Homo sapiens	2017-04-19	China: Beijing
PV218189.1	isolate 17-99-1-066	complete genome	human metapneumovirus	human metapneumovirus (HMPV)	Homo sapiens	2017-04-24	China: Beijing
PV353969.1	A isolate hMPV/A/Peru/LIM-UPCH-4587/2024	complete genome	Human metapneumovirus A	Human metapneumovirus A	Homo sapiens	2024-07-04	Peru
PV353970.1	A isolate hMPV/A/Peru/LIM-UPCH-4738/2022	complete genome	Human metapneumovirus A	Human metapneumovirus A	Homo sapiens	2022-09-23	Peru
PV353971.1	A isolate hMPV/A/Peru/LIM-UPCH-4740/2023	complete genome	Human metapneumovirus A	Human metapneumovirus A	Homo sapiens	2023-05-03	Peru
PV353972.1	A isolate hMPV/A/Peru/LIM-UPCH-4743/2023	complete genome	Human metapneumovirus A	Human metapneumovirus A	Homo sapiens	2023-07-11	Peru
PV353973.1	A isolate hMPV/A/Peru/LIM-UPCH-4744/2023	complete genome	Human metapneumovirus A	Human metapneumovirus A	Homo sapiens	2023-07-26	Peru
PV353974.1	A isolate hMPV/A/Peru/LIM-UPCH-4745/2023	complete genome	Human metapneumovirus A	Human metapneumovirus A	Homo sapiens	2023-07-31	Peru
PV353975.1	A isolate hMPV/A/Peru/LIM-UPCH-4746/2023	complete genome	Human metapneumovirus A	Human metapneumovirus A	Homo sapiens	2023-07-31	Peru
PV353976.1	A isolate hMPV/A/Peru/LIM-UPCH-4748/2023	complete genome	Human metapneumovirus A	Human metapneumovirus A	Homo sapiens	2023-08-11	Peru
PV353977.1	A isolate hMPV/A/Peru/LIM-UPCH-4749/2023	complete genome	Human metapneumovirus A	Human metapneumovirus A	Homo sapiens	2023-09-04	Peru
PV353978.1	B isolate hMPV/B/Peru/LIM-UPCH-4736/2022	complete genome	Human metapneumovirus B	Human metapneumovirus B	Homo sapiens	2022-08-12	Peru
PV611499.1	isolate EY	complete genome	human metapneumovirus	human metapneumovirus (HMPV)	Homo sapiens	2023-12-01	China: Jilin, Changchun
PV612395.1	isolate HT	complete genome	human metapneumovirus	human metapneumovirus (HMPV)	Homo sapiens	2023-12-01	China: Jilin, Changchun
PV660306.1	isolate USA/OR-UW-0280f/2024	complete genome	human metapneumovirus	human metapneumovirus (HMPV)	Homo sapiens	2024-01-28	USA: Oregon
PV660307.1	isolate USA/OR-UW-99d4a/2023	complete genome	human metapneumovirus	human metapneumovirus (HMPV)	Homo sapiens	2023-04-08	USA: Oregon
PV660308.1	isolate USA/OR-UW-46a5e/2023	complete genome	human metapneumovirus	human metapneumovirus (HMPV)	Homo sapiens	2023-04-03	USA: Oregon
PV660309.1	isolate USA/OR-UW-9d5bf/2023	complete genome	human metapneumovirus	human metapneumovirus (HMPV)	Homo sapiens	2023-04-02	USA: Oregon
PV660310.1	isolate USA/OR-UW-0bec2/2023	complete genome	human metapneumovirus	human metapneumovirus (HMPV)	Homo sapiens	2023-03-13	USA: Oregon
PV660311.1	isolate USA/OR-UW-8dcb3/2023	complete genome	human metapneumovirus	human metapneumovirus (HMPV)	Homo sapiens	2023-02-17	USA: Oregon
PX120316.1	isolate Kilifi/hMPV/HF001/2021	complete genome	human metapneumovirus	human metapneumovirus (HMPV)	Homo sapiens	2021-06-09	Kenya
PX120317.1	isolate Kilifi/hMPV/HF002/2023	complete genome	human metapneumovirus	human metapneumovirus (HMPV)	Homo sapiens	2023-09-18	Kenya
PX120318.1	isolate Kilifi/hMPV/HF003/2023	complete genome	human metapneumovirus	human metapneumovirus (HMPV)	Homo sapiens	2023-10-04	Kenya
PX120319.1	isolate Kilifi/hMPV/HF004/2024	complete genome	human metapneumovirus	human metapneumovirus (HMPV)	Homo sapiens	2024-01-09	Kenya
PX120320.1	isolate Kilifi/hMPV/HS001/2023	complete genome	human metapneumovirus	human metapneumovirus (HMPV)	Homo sapiens	2023-11-30	Kenya
PX120321.1	isolate Kilifi/hMPV/IP001/2024	complete genome	human metapneumovirus	human metapneumovirus (HMPV)	Homo sapiens	2024-11-11	Kenya
PX120322.1	isolate Kilifi/hMPV/IP002/2024	complete genome	human metapneumovirus	human metapneumovirus (HMPV)	Homo sapiens	2024-11-13	Kenya
PX120323.1	isolate Kilifi/hMPV/IP003/2024	complete genome	human metapneumovirus	human metapneumovirus (HMPV)	Homo sapiens	2024-11-18	Kenya
PX921726.1	strain 6639760-ATH-A2.2.2-2015	complete genome	human metapneumovirus	human metapneumovirus (HMPV)	Homo sapiens	2015-07-28	Greece
PX921727.1	strain 8416055-ATH-A2.2.2-2018	complete genome	human metapneumovirus	human metapneumovirus (HMPV)	Homo sapiens	2018-08-16	Greece
PX921728.1	strain 13011209-ATH-A2.2.2-2025	complete genome	human metapneumovirus	human metapneumovirus (HMPV)	Homo sapiens	2025-01-31	Greece
PX921729.1	strain 13019205-ATH-A2.2.2-2025	complete genome	human metapneumovirus	human metapneumovirus (HMPV)	Homo sapiens	2025-04-02	Greece
PX921730.1	strain 13000461-ATH-A2.2.2-2025	complete genome	human metapneumovirus	human metapneumovirus (HMPV)	Homo sapiens	2025-01-28	Greece
PX921731.1	strain 13049422-ATH-A2.2.2-2025	complete genome	human metapneumovirus	human metapneumovirus (HMPV)	Homo sapiens	2025-02-17	Greece
PX921732.1	strain 13047225-ATH-A2.2.2-2025	complete genome	human metapneumovirus	human metapneumovirus (HMPV)	Homo sapiens	2025-02-16	Greece
PX921733.1	strain 13037961-ATH-A2.2.2-2025	complete genome	human metapneumovirus	human metapneumovirus (HMPV)	Homo sapiens	2025-12-02	Greece
PX921734.1	strain 12986269-ATH-A2.2.2-2025	complete genome	human metapneumovirus	human metapneumovirus (HMPV)	Homo sapiens	2025-01-21	Greece
PX921735.1	strain 13037885-ATH-A2.2.2-2025	complete genome	human metapneumovirus	human metapneumovirus (HMPV)	Homo sapiens	2025-12-02	Greece
PX921736.1	strain 13038499-ATH-B2-2025	complete genome	human metapneumovirus	human metapneumovirus (HMPV)	Homo sapiens	2025-12-02	Greece
PX921737.1	strain 12971374-ATH-B2-2025	complete genome	human metapneumovirus	human metapneumovirus (HMPV)	Homo sapiens	2025-01-15	Greece
PX921738.1	strain 13009177-ATH-B2-2025	complete genome	human metapneumovirus	human metapneumovirus (HMPV)	Homo sapiens	2025-01-31	Greece
PX921739.1	strain 12971387-ATH-B2-2025	complete genome	human metapneumovirus	human metapneumovirus (HMPV)	Homo sapiens	2025-01-15	Greece
PX921740.1	strain 13032880-ATH-B2-2025	complete genome	human metapneumovirus	human metapneumovirus (HMPV)	Homo sapiens	2025-10-02	Greece
PX921741.1	strain 480979-ATH-B2-2025	complete genome	human metapneumovirus	human metapneumovirus (HMPV)	Homo sapiens	2025-01-23	Greece
PX921742.1	strain 13000048-ATH-B2-2025	complete genome	human metapneumovirus	human metapneumovirus (HMPV)	Homo sapiens	2025-01-27	Greece
PX921743.1	strain 13038717-ATH-B2-2025	complete genome	human metapneumovirus	human metapneumovirus (HMPV)	Homo sapiens	2025-12-02	Greece
PX921744.1	strain 13082770-ATH-A2.2.2-2025	complete genome	human metapneumovirus	human metapneumovirus (HMPV)	Homo sapiens	2025-03-05	Greece
PX921745.1	strain 13113586-ATH-A2.2.2-2025	complete genome	human metapneumovirus	human metapneumovirus (HMPV)	Homo sapiens	2025-03-17	Greece
PX921746.1	strain 13146584-ATH-A2.2.2-2025	complete genome	human metapneumovirus	human metapneumovirus (HMPV)	Homo sapiens	2025-04-01	Greece
PX921747.1	strain 13186053-ATH-A2.2.2-2025	complete genome	human metapneumovirus	human metapneumovirus (HMPV)	Homo sapiens	2025-04-19	Greece
PX921748.1	strain 13113030-ATH-B2-2025	complete genome	human metapneumovirus	human metapneumovirus (HMPV)	Homo sapiens	2025-03-17	Greece
PX921749.1	strain 13136314-ATH-B2-2025	complete genome	human metapneumovirus	human metapneumovirus (HMPV)	Homo sapiens	2025-03-27	Greece
PX921750.1	strain 13177694-ATH-B2-2025	complete genome	human metapneumovirus	human metapneumovirus (HMPV)	Homo sapiens	2025-04-14	Greece
PX921751.1	strain 13054911-ATH-B2-2025	complete genome	human metapneumovirus	human metapneumovirus (HMPV)	Homo sapiens	2025-02-19	Greece
PX921752.1	strain 13124785-ATH-B2-2025	complete genome	human metapneumovirus	human metapneumovirus (HMPV)	Homo sapiens	2025-03-21	Greece
PX921753.1	strain 13154459-ATH-B2-2025	complete genome	human metapneumovirus	human metapneumovirus (HMPV)	Homo sapiens	2025-04-04	Greece
PX921754.1	strain 12962923-ATH-B2-2025	complete genome	human metapneumovirus	human metapneumovirus (HMPV)	Homo sapiens	2025-01-11	Greece
