# Supplementary material for: Epidemiological characterization and phylogenetic analysis of human metapneumovirus isolated from children in Ningbo, China, 2020–2024
Source: Microb Genom. 2026 Jun 22;12(6):001760. doi: 10.1099/mgen.0.001760 (PMC13286607; doi:10.1099/mgen.0.001760)
Supplement: Supplementary Material 2. [file mgen-12-01760-s002.xlsx]

## Sheet: 2020
Number	Gender	Age	Data	Result	Co-infection
1	Male	6	2020-01-02	N
2	Male	2	2020-01-02	N
3	Male	7	2020-01-02	N
4	Male	4 months	2020-01-02	N
5	Male	3	2020-01-02	N
6	Male	5	2020-01-02	P
7	Male	7	2020-01-02	N
8	Female	12	2020-01-02	N
9	Female	2	2020-01-02	P
10	Female	3	2020-01-02	N
11	Female	7	2020-01-02	N
12	Female	14	2020-01-02	N
13	Male	14	2020-01-02	N
14	Male	2	2020-01-02	N
15	Female	2	2020-01-02	N
16	Female	6	2020-01-02	N
17	Female	12	2020-01-02	N
18	Male	7	2020-01-02	N
19	Female	4	2020-01-02	N
20	Male	2	2020-01-02	N
21	Female	5	2020-01-08	N
22	Female	4	2020-01-08	N
23	Male	4	2020-01-08	N
24	Male	8	2020-01-08	N
25	Male	8	2020-01-08	N
26	Male	4	2020-01-08	N
27	Male	6	2020-01-08	N
28	Female	7months	2020-01-08	N
29	Female	8	2020-01-08	N
30	Male	7	2020-01-08	N
31	Male	13	2020-01-08	N
32	Male	8	2020-01-08	N
33	Female	6	2020-01-08	N
34	Female	8	2020-01-08	N
35	Male	4	2020-01-08	N
36	Male	1	2020-01-08	P
37	Male	9	2020-01-08	N
38	Male	4	2020-01-08	N
39	Male	7	2020-01-08	N
40	Male	11	2020-01-08	N
41	Female	4	2020-01-15	N
42	Male	4	2020-01-15	N
43	Male	1	2020-01-15	N
44	Female	12	2020-01-15	N
45	Male	10	2020-01-15	N
46	Male	8	2020-01-15	N
47	Male	3	2020-01-15	N
48	Male	7	2020-01-15	N
49	Female	9	2020-01-15	N
50	Male	14	2020-01-15	N
51	Male	12	2020-01-15	N
52	Female	3	2020-01-15	N
53	Female	7months	2020-01-15	N
54	Male	10	2020-01-15	N
55	Male	5	2020-01-15	N
56	Male	10months	2020-01-15	N
57	Male	3	2020-01-15	N
58	Male	3	2020-01-15	P
59	Male	2	2020-01-15	N
60	Female	3	2020-01-15	N
61	Female	3	2020-01-22	N
62	Male	1	2020-01-22	N
63	Female	7	2020-01-22	N
64	Female	2	2020-01-22	N
65	Male	5	2020-01-22	N
66	Female	5	2020-01-22	P
67	Male	10	2020-01-22	N
68	Male	1	2020-01-22	N
69	Male	9	2020-01-22	N
70	Male	9	2020-01-22	N
71	Female	9months	2020-01-22	N
72	Male	4	2020-01-22	N
73	Male	4months	2020-01-22	N
74	Male	8months	2020-01-22	N
75	Female	2	2020-01-22	P
76	Male	5	2020-01-22	N
77	Male	8	2020-01-22	N
78	Male	2months	2020-01-22	N
79	Male	2	2020-01-22	N
80	Female	2	2020-01-22	N
81	Female	1	2020-01-30	P
82	Male	16	2020-01-30	N
83	Male	3	2020-01-30	P
84	Female	3	2020-01-30	N
85	Male	3	2020-01-30	N
86	Female	2	2020-01-30	N
87	Male	6	2020-01-30	N
88	Female	10months	2020-01-30	P
89	Female	3	2020-01-30	N
90	Female	3	2020-01-30	N
91	Female	2	2020-01-30	N
92	Female	2	2020-01-30	N
93	Female	5	2020-01-30	N
94	Male	2	2020-02-01	N
95	Male	1	2020-02-01	N
96	Female	2	2020-02-01	N
97	Female	3	2020-02-01	N
98	Female	8months	2020-02-01	N
99	Female	6	2020-02-01	N
100	Male	4	2020-02-01	N
101	Female	6	2020-02-01	N
102	Male	9	2020-02-01	N
103	Male	9	2020-02-01	N
104	Male	1	2020-02-05	N
105	Male	2	2020-02-05	N
106	Male	7months	2020-02-05	N
107	Female	1	2020-02-05	N
108	Male	7	2020-02-05	N
109	Male	1	2020-02-05	N
110	Female	3	2020-02-05	N
111	Female	7	2020-02-05	N
112	Female	3	2020-02-05	N
113	Female	2	2020-02-05	N
114	Male	2	2020-02-05	N
115	Male	2	2020-02-05	N
116	Female	2	2020-02-05	N
117	Female	2	2020-02-05	N
118	Male	5	2020-02-05	N
119	Male	3	2020-02-05	N
120	Female	7	2020-02-05	N
121	Female	1months	2020-02-05	N
122	Male	2	2020-02-05	N
123	Male	3	2020-02-05	N
124	Female	1	2020-02-12	N
125	Female	8	2020-02-12	N
126	Female	2	2020-02-12	N
127	Male	1months	2020-02-12	N
128	Male	2	2020-02-12	N
129	Female	7	2020-02-12	N
130	Male	2	2020-02-12	N
131	Male	2	2020-02-12	N
132	Male	10	2020-02-12	N
133	Female	3	2020-02-12	N
134	Female	2	2020-02-12	N
135	Male	9months	2020-02-12	N
136	Female	8months	2020-02-12	N
137	Male	5	2020-02-12	N
138	Female	1	2020-02-12	N
139	Female	2	2020-02-12	N
140	Male	2	2020-02-12	N
141	Male	5	2020-02-19	N
142	Female	3	2020-02-19	N
143	Female	6	2020-02-19	N
144	Male	3	2020-02-19	N
145	Male	7	2020-02-19	N
146	Female	7	2020-02-19	N
147	Female	7	2020-02-19	N
148	Female	6months	2020-02-19	N
149	Female	4	2020-02-19	N
150	Male	2	2020-02-19	N
151	Female	3	2020-02-19	N
152	Male	1	2020-02-19	N
153	Female	3	2020-02-19	N
154	Female	9	2020-02-19	N
155	Male	3	2020-02-19	N
156	Female	9months	2020-02-19	N
157	Female	6	2020-02-26	N
158	Male	5	2020-02-26	N
159	Female	7	2020-02-26	N
160	Male	1	2020-02-26	N
161	Female	1	2020-02-26	N
162	Female	1	2020-02-26	N
163	Female	2	2020-02-26	N
164	Male	5	2020-02-26	N
165	Female	5	2020-02-26	N
166	Male	6	2020-02-26	N
167	Male	3	2020-02-26	N
168	Female	1	2020-02-26	N
169	Female	3	2020-02-26	N
170	Male	1	2020-02-26	N
171	Female	11months	2020-02-26	N
172	Male	8months	2020-02-26	N
173	Male	3	2020-02-26	N
174	Male	11months	2020-02-26	N
175	Male	1	2020-02-26	N
176	Male	11months	2020-02-26	N
177	Female	8	2020-02-26	N
178	Male	11months	2020-03-04	N
179	Female	1	2020-03-04	N
180	Male	11months	2020-03-04	N
181	Male	7	2020-03-04	N
182	Male	3	2020-03-04	N
183	Male	3	2020-03-04	N
184	Male	10months	2020-03-04	N
185	Female	2	2020-03-04	N
186	Female	8months	2020-03-04	N
187	Female	9months	2020-03-04	N
188	Male	10months	2020-03-04	N
189	Male	2	2020-03-04	N
190	Male	1	2020-03-04	N
191	Male	11months	2020-03-04	N
192	Male	9months	2020-03-04	N
193	Male	9	2020-03-04	N
194	Male	6months	2020-03-04	N
195	Male	5	2020-03-04	N
196	Male	7months	2020-03-04	N
197	Female	5	2020-03-04	N
198	Male	8months	2020-03-11	N
199	Female	1	2020-03-11	N
200	Male	9	2020-03-11	N
201	Male	6	2020-03-11	N
202	Female	9months	2020-03-11	N
203	Female	5	2020-03-11	N
204	Female	10months	2020-03-11	N
205	Male	5	2020-03-11	N
206	Female	2	2020-03-11	N
207	Female	3	2020-03-11	N
208	Male	1	2020-03-11	N
209	Female	3	2020-03-11	N
210	Male	1	2020-03-11	N
211	Male	1	2020-03-11	N
212	Female	1	2020-03-11	N
213	Female	1	2020-03-11	N
214	Female	1	2020-03-11	N
215	Female	7months	2020-03-11	N
216	Male	7	2020-03-11	N
217	Female	1	2020-03-11	N
218	Male	8months	2020-03-18	N
219	Male	1	2020-03-18	N
220	Female	7months	2020-03-18	N
221	Male	1	2020-03-18	N
222	Female	3	2020-03-18	N
223	Male	2	2020-03-18	N
224	Male	1	2020-03-18	N
225	Male	6	2020-03-18	N
226	Male	2	2020-03-18	N
227	Male	6months	2020-03-18	N
228	Female	7months	2020-03-18	N
229	Female	10	2020-03-18	N
230	Female	2	2020-03-18	N
231	Female	10	2020-03-18	N
232	Male	1	2020-03-18	N
233	Female	11months	2020-03-18	N
234	Male	3	2020-03-18	N
235	Female	8	2020-03-18	N
236	Male	2	2020-03-18	N
237	Female	6	2020-03-18	N
238	Female	6	2020-03-25	N
239	Male	2	2020-03-25	N
240	Female	6	2020-03-25	N
241	Male	4	2020-03-25	N
242	Female	8	2020-03-25	N
243	Male	6	2020-03-25	N
244	Female	3	2020-03-25	N
245	Male	5months	2020-03-25	N
246	Male	5months	2020-03-25	N
247	Male	4	2020-03-25	N
248	Female	1	2020-03-25	N
249	Female	3	2020-03-25	N
250	Female	5	2020-03-25	N
251	Male	3	2020-03-25	N
252	Male	8	2020-03-25	N
253	Female	8	2020-03-25	N
254	Male	1	2020-03-25	N
255	Female	9	2020-03-25	N
256	Male	10months	2020-03-25	N
257	Female	9	2020-03-25	N
258	Female	1	2020-04-01	N
259	Male	4	2020-04-01	N
260	Female	10months	2020-04-01	N
261	Male	2	2020-04-01	N
262	Male	2	2020-04-01	N
263	Male	1	2020-04-01	N
264	Female	8months	2020-04-01	N
265	Male	1	2020-04-01	N
266	Male	1	2020-04-01	N
267	Female	4months	2020-04-01	N
268	Female	8months	2020-04-01	N
269	Male	11months	2020-04-01	N
270	Male	10months	2020-04-01	N
271	Male	2	2020-04-01	N
272	Male	10	2020-04-01	N
273	Male	3	2020-04-01	N
274	Female	8months	2020-04-01	N
275	Female	2	2020-04-01	N
276	Male	10months	2020-04-01	N
277	Male	1	2020-04-01	N
278	Male	1	2020-04-08	N
279	Male	4	2020-04-08	N
280	Female	5	2020-04-08	N
281	Male	14	2020-04-08	N
282	Male	4	2020-04-08	N
283	Female	6	2020-04-08	N
284	Female	13	2020-04-08	N
285	Female	5	2020-04-08	N
286	Female	4	2020-04-08	N
287	Female	4	2020-04-08	N
288	Female	3	2020-04-08	N
289	Female	9	2020-04-08	N
290	Male	1	2020-04-08	N
291	Male	9months	2020-04-08	N
292	Female	7	2020-04-08	N
293	Male	1	2020-04-08	N
294	Male	8	2020-04-08	N
295	Female	10	2020-04-08	N
296	Female	1	2020-04-08	N
297	Male	7months	2020-04-08	N
298	Male	1	2020-04-15	N
299	Male	1	2020-04-15	N
300	Female	5	2020-04-15	N
301	Male	9	2020-04-15	N
302	Female	1	2020-04-15	N
303	Female	11months	2020-04-15	N
304	Male	9	2020-04-15	N
305	Male	10months	2020-04-15	N
306	Male	4	2020-04-15	N
307	Female	4months	2020-04-15	N
308	Male	9months	2020-04-15	N
309	Male	1	2020-04-15	N
310	Female	11months	2020-04-15	N
311	Female	1	2020-04-15	N
312	Male	1	2020-04-15	N
313	Female	1	2020-04-15	N
314	Male	11months	2020-04-15	N
315	Female	4	2020-04-15	N
316	Male	9months	2020-04-15	N
317	Male	5	2020-04-15	N
318	Male	13	2020-04-22	N
319	Male	1	2020-04-22	N
320	Male	6	2020-04-22	N
321	Male	7	2020-04-22	N
322	Male	5months	2020-04-22	N
323	Male	1	2020-04-22	N
324	Female	6	2020-04-22	N
325	Male	1	2020-04-22	N
326	Female	14	2020-04-22	N
327	Male	1	2020-04-22	N
328	Male	8months	2020-04-22	N
329	Male	11months	2020-04-22	N
330	Male	1	2020-04-22	N
331	Female	2	2020-04-22	N
332	Male	5months	2020-04-22	N
333	Female	2	2020-04-22	N
334	Male	9months	2020-04-22	N
335	Female	1	2020-04-22	N
336	Female	1	2020-04-22	N
337	Female	1	2020-04-22	N
338	Female	1	2020-04-29	N
339	Male	10months	2020-04-29	N
340	Male	8	2020-04-29	N
341	Male	2	2020-04-29	N
342	Female	4	2020-04-29	N
343	Female	11	2020-04-29	N
344	Male	10	2020-04-29	N
345	Male	1	2020-04-29	N
346	Male	1	2020-04-29	N
347	Male	1	2020-04-29	N
348	Male	6	2020-04-29	N
349	Male	2	2020-04-29	N
350	Male	1	2020-04-29	N
351	Male	12	2020-04-29	N
352	Male	8months	2020-04-29	N
353	Female	9months	2020-04-29	N
354	Female	3	2020-04-29	N
355	Female	2	2020-04-29	N
356	Female	1	2020-04-29	N
357	Male	1	2020-04-29	N
358	Male	1	2020-05-06	N
359	Male	8months	2020-05-06	N
360	Female	1	2020-05-06	N
361	Male	1	2020-05-06	N
362	Male	1	2020-05-06	N
363	Male	11months	2020-05-06	N
364	Female	5	2020-05-06	N
365	Male	1	2020-05-06	N
366	Male	3	2020-05-06	N
367	Female	2	2020-05-06	N
368	Female	7months	2020-05-06	N
369	Female	1	2020-05-06	N
370	Female	10months	2020-05-06	N
371	Female	7months	2020-05-06	N
372	Female	11	2020-05-06	N
373	Male	1	2020-05-06	N
374	Male	6months	2020-05-06	N
375	Male	10months	2020-05-06	N
376	Male	6	2020-05-06	N
377	Female	11months	2020-05-06	N
378	Female	1	2020-05-13	N
379	Female	10months	2020-05-13	N
380	Male	8	2020-05-13	N
381	Male	2	2020-05-13	N
382	Female	1	2020-05-13	N
383	Female	1	2020-05-13	N
384	Male	4	2020-05-13	N
385	Male	13	2020-05-13	N
386	Female	2	2020-05-13	N
387	Male	2	2020-05-13	N
388	Female	7	2020-05-13	N
389	Male	3	2020-05-13	N
390	Male	1	2020-05-13	N
391	Male	2	2020-05-13	N
392	Male	2	2020-05-13	N
393	Male	7	2020-05-13	N
394	Male	7months	2020-05-13	N
395	Male	14	2020-05-13	N
396	Female	7months	2020-05-13	N
397	Female	5	2020-05-13	N
398	Male	1	2020-05-20	N
399	Female	8	2020-05-20	N
400	Male	6	2020-05-20	N
401	Female	3months	2020-05-20	N
402	Male	3	2020-05-20	N
403	Female	8	2020-05-20	N
404	Female	1	2020-05-20	N
405	Female	12	2020-05-20	N
406	Female	4	2020-05-20	N
407	Female	2	2020-05-20	N
408	Male	2	2020-05-20	N
409	Male	3	2020-05-20	N
410	Female	1	2020-05-20	N
411	Male	3	2020-05-20	N
412	Female	2	2020-05-20	N
413	Female	4	2020-05-20	N
414	Male	3	2020-05-20	N
415	Male	2	2020-05-20	N
416	Female	1	2020-05-20	N
417	Female	11months	2020-05-20	N
418	Female	9	2020-05-26	N
419	Female	3	2020-05-26	N
420	Female	2	2020-05-26	N
421	Female	8	2020-05-26	N
422	Male	8months	2020-05-26	N
423	Female	9	2020-05-26	N
424	Male	1	2020-05-26	N
425	Male	8	2020-05-26	N
426	Female	2	2020-05-26	N
427	Female	8	2020-05-26	N
428	Female	4	2020-05-27	N
429	Female	10months	2020-05-27	N
430	Female	10months	2020-05-27	N
431	Female	1	2020-05-27	N
432	Female	1	2020-05-27	N
433	Female	5	2020-05-27	N
434	Male	14	2020-05-27	N
435	Female	9	2020-05-27	N
436	Male	2	2020-05-27	N
437	Female	1	2020-05-27	N
438	Female	3	2020-06-03	N
439	Male	8	2020-06-03	N
440	Male	7	2020-06-03	N
441	Female	10	2020-06-03	N
442	Male	11months	2020-06-03	N
443	Female	7	2020-06-03	N
444	Male	4	2020-06-03	N
445	Female	9	2020-06-03	N
446	Female	11	2020-06-03	N
447	Female	9months	2020-06-03	N
448	Female	11	2020-06-03	N
449	Female	2	2020-06-03	N
450	Male	12	2020-06-03	N
451	Male	1	2020-06-03	N
452	Female	2	2020-06-03	N
453	Female	1	2020-06-03	N
454	Female	1	2020-06-03	N
455	Male	1	2020-06-03	N
456	Female	3	2020-06-03	N
457	Male	1	2020-06-03	N
458	Female	13	2020-06-10	N
459	Female	4	2020-06-10	N
460	Female	1	2020-06-10	N
461	Male	8months	2020-06-10	N
462	Female	7	2020-06-10	N
463	Female	13	2020-06-10	N
464	Male	4	2020-06-10	N
465	Male	8	2020-06-10	N
466	Male	1	2020-06-10	N
467	Female	4	2020-06-10	N
468	Female	2	2020-06-10	N
469	Female	2	2020-06-10	N
470	Male	11months	2020-06-10	N
471	Female	1	2020-06-10	N
472	Female	9months	2020-06-10	N
473	Male	5	2020-06-10	N
474	Male	12	2020-06-10	N
475	Male	1	2020-06-10	N
476	Female	9months	2020-06-10	N
477	Male	1	2020-06-10	N
478	Female	12	2020-06-17	N
479	Male	2	2020-06-17	N
480	Female	12	2020-06-17	N
481	Female	6	2020-06-17	N
482	Female	5	2020-06-17	N
483	Male	8months	2020-06-17	N
484	Female	2	2020-06-17	N
485	Male	2	2020-06-17	N
486	Female	3	2020-06-17	N
487	Female	2	2020-06-17	N
488	Female	1	2020-06-17	N
489	Male	4	2020-06-17	N
490	Female	10months	2020-06-17	N
491	Male	2	2020-06-17	N
492	Male	2	2020-06-17	N
493	Male	1	2020-06-17	N
494	Female	8months	2020-06-17	N
495	Male	1	2020-06-17	N
496	Male	2	2020-06-17	N
497	Female	4months	2020-06-17	N
498	Female	1	2020-06-17	N
499	Female	10months	2020-06-17	N
500	Male	8	2020-06-17	N
501	Male	2	2020-06-17	N
502	Female	1	2020-06-17	N
503	Female	1	2020-06-24	N
504	Male	13	2020-06-24	N
505	Female	5	2020-06-24	N
506	Female	1	2020-06-24	N
507	Male	8	2020-06-24	N
508	Male	5	2020-06-24	N
509	Male	1	2020-06-24	N
510	Male	6	2020-06-24	N
511	Male	2	2020-06-24	N
512	Female	10	2020-06-24	N
513	Female	9	2020-06-24	N
514	Male	4	2020-06-24	N
515	Female	6	2020-06-24	N
516	Male	3	2020-06-24	N
517	Female	9	2020-06-24	N
518	Male	8	2020-06-24	N
519	Male	5	2020-06-24	N
520	Female	5	2020-06-24	N
521	Male	3	2020-06-24	N
522	Female	5	2020-06-24	N
523	Male	17	2020-07-01	N
524	Female	17	2020-07-01	N
525	Male	1	2020-07-08	N
526	Male	2	2020-07-08	N
527	Male	9	2020-07-08	N
528	Female	1	2020-07-08	N
529	Female	7	2020-07-08	N
530	Male	2	2020-07-08	N
531	Male	2	2020-07-08	N
532	Male	3	2020-07-08	N
533	Male	10	2020-07-08	N
534	Female	1	2020-07-08	N
535	Male	3	2020-07-08	N
536	Male	3	2020-07-08	N
537	Female	2	2020-07-08	N
538	Female	1	2020-07-08	N
539	Female	10	2020-07-08	N
540	Male	5	2020-07-08	N
541	Male	5	2020-07-08	N
542	Female	8	2020-07-08	N
543	Male	12	2020-07-08	N
544	Female	1	2020-07-08	N
545	Female	10	2020-07-15	N
546	Female	1	2020-07-15	N
547	Male	7	2020-07-15	N
548	Female	2	2020-07-15	N
549	Female	9	2020-07-15	N
550	Female	6	2020-07-15	N
551	Female	8	2020-07-15	N
552	Male	5	2020-07-15	N
553	Male	4	2020-07-15	N
554	Female	8	2020-07-15	N
555	Male	2	2020-07-15	N
556	Female	1	2020-07-15	N
557	Male	3	2020-07-15	N
558	Male	10	2020-07-15	N
559	Male	1	2020-07-15	N
560	Female	7	2020-07-15	N
561	Female	3	2020-07-15	N
562	Male	5	2020-07-15	N
563	Male	3	2020-07-15	N
564	Male	5	2020-07-15	N
565	Male	2	2020-07-22	N
566	Female	1	2020-07-22	N
567	Female	11months	2020-07-22	N
568	Male	2	2020-07-22	N
569	Female	1	2020-07-22	N
570	Male	1	2020-07-22	N
571	Female	9months	2020-07-22	N
572	Male	10months	2020-07-22	N
573	Male	11months	2020-07-22	N
574	Male	1	2020-07-22	N
575	Male	10	2020-07-22	N
576	Male	1	2020-07-22	N
577	Male	2	2020-07-22	N
578	Male	2	2020-07-22	N
579	Male	9	2020-07-22	N
580	Male	1	2020-07-22	N
581	Female	8months	2020-07-22	N
582	Male	4	2020-07-22	N
583	Female	16	2020-07-22	N
584	Male	8months	2020-07-22	N
585	Male	3	2020-07-29	N
586	Female	2	2020-07-29	N
587	Male	8months	2020-07-29	N
588	Female	5	2020-07-29	N
589	Male	6	2020-07-29	N
590	Male	2	2020-07-29	N
591	Female	2	2020-07-30	N
592	Female	12	2020-07-29	N
593	Female	1	2020-07-29	N
594	Male	4	2020-07-29	N
595	Male	3	2020-07-29	N
596	Male	4	2020-07-29	N
597	Male	11	2020-07-29	N
598	Male	8	2020-07-29	N
599	Male	8	2020-07-29	N
600	Female	1	2020-07-29	N
601	Male	2	2020-07-29	N
602	Female	4	2020-07-29	N
603	Female	2	2020-07-29	N
604	Male	2	2020-07-29	N
605	Male	3	2020-08-05	N
606	Male	1	2020-08-05	N
607	Male	2	2020-08-05	N
608	Female	1	2020-08-05	N
609	Male	2	2020-08-05	N
610	Male	4	2020-08-05	N
611	Female	2	2020-08-05	N
612	Male	3	2020-08-05	N
613	Female	3	2020-08-05	N
614	Female	10months	2020-08-05	N
615	Male	2	2020-08-05	N
616	Female	2	2020-08-05	N
617	Male	2	2020-08-05	N
618	Male	9	2020-08-05	N
619	Male	8months	2020-08-05	N
620	Female	7months	2020-08-05	N
621	Male	10	2020-08-05	N
622	Male	1	2020-08-05	N
623	Male	1	2020-08-05	N
624	Male	2	2020-08-05	N
625	Female	18	2020-08-12	N
626	Female	1	2020-08-19	N
627	Female	1	2020-08-19	N
628	Male	1	2020-08-19	N
629	Female	2	2020-08-19	N
630	Male	1	2020-08-19	N
631	Male	8months	2020-08-19	N
632	Female	1	2020-08-19	N
633	Female	7months	2020-08-19	N
634	Female	1	2020-08-19	N
635	Female	9	2020-08-19	N
636	Female	9	2020-08-19	N
637	Female	10	2020-08-19	N
638	Female	8	2020-08-19	N
639	Male	7	2020-08-19	N
640	Female	7	2020-08-19	N
641	Female	6	2020-08-19	N
642	Female	6months	2020-08-19	N
643	Male	2	2020-08-19	N
644	Male	2	2020-08-19	N
645	Male	7	2020-08-19	N
646	Female	3	2020-08-26	N
647	Female	9months	2020-08-26	N
648	Male	2	2020-08-26	N
649	Male	3	2020-08-26	N
650	Female	3	2020-08-26	N
651	Male	3	2020-08-26	N
652	Female	1	2020-08-26	N
653	Female	2	2020-08-26	N
654	Male	4	2020-08-26	N
655	Male	3	2020-08-26	N
656	Male	2	2020-08-26	N
657	Male	6	2020-08-26	N
658	Male	1	2020-08-26	N
659	Female	5	2020-08-26	N
660	Male	3	2020-08-26	N
661	Male	11	2020-08-26	N
662	Male	7months	2020-08-26	N
663	Male	10months	2020-08-26	N
664	Female	2	2020-08-26	N
665	Female	2	2020-08-26	N
666	Male	2	2020-09-02	N
667	Male	3	2020-09-02	N
668	Male	8	2020-09-02	N
669	Female	6	2020-09-02	N
670	Male	3	2020-09-02	N
671	Female	2	2020-09-02	N
672	Male	3	2020-09-02	N
673	Female	3	2020-09-02	N
674	Male	2	2020-09-02	N
675	Female	11months	2020-09-02	N
676	Male	2	2020-09-02	N
677	Male	7	2020-09-02	N
678	Male	7	2020-09-02	N
679	Male	3	2020-09-02	N
680	Female	7	2020-09-02	N
681	Male	6months	2020-09-02	N
682	Female	10	2020-09-02	N
683	Male	10	2020-09-02	N
684	Male	10	2020-09-02	N
685	Male	3	2020-09-02	N
686	Male	6	2020-09-04	N
687	Male	5months	2020-09-04	N
688	Male	1	2020-09-04	N
689	Male	4	2020-09-04	N
690	Female	1	2020-09-04	N
691	Male	11	2020-09-09	N
692	Female	4	2020-09-09	N
693	Male	3	2020-09-09	N
694	Female	4	2020-09-09	N
695	Female	8months	2020-09-09	N
696	Female	4	2020-09-09	N
697	Female	5	2020-09-09	N
698	Male	5	2020-09-09	N
699	Male	3	2020-09-09	N
700	Female	1	2020-09-09	N
701	Female	3	2020-09-09	N
702	Male	5	2020-09-09	N
703	Male	2	2020-09-09	N
704	Male	2	2020-09-09	N
705	Female	9months	2020-09-09	N
706	Female	3	2020-09-09	N
707	Female	2	2020-09-09	N
708	Male	3	2020-09-09	N
709	Male	1	2020-09-09	N
710	Male	4	2020-09-09	N
711	Male	2	2020-09-09	N
712	Male	3	2020-09-09	N
713	Female	4	2020-09-09	N
714	Female	3	2020-09-09	N
715	Female	1	2020-09-09	N
716	Male	7	2020-09-16	N
717	Female	7	2020-09-16	N
718	Female	1	2020-09-16	N
719	Male	10	2020-09-16	N
720	Female	7	2020-09-16	N
721	Female	8	2020-09-16	N
722	Male	4	2020-09-16	N
723	Male	6	2020-09-16	N
724	Male	8	2020-09-16	N
725	Female	3	2020-09-16	N
726	Female	3	2020-09-16	N
727	Female	4	2020-09-16	N
728	Female	3	2020-09-16	N
729	Male	12	2020-09-16	N
730	Male	3	2020-09-16	N
731	Male	7	2020-09-16	N
732	Female	5	2020-09-16	N
733	Female	5	2020-09-16	N
734	Male	3	2020-09-16	N
735	Female	5	2020-09-16	N
736	Male	5	2020-09-16	N
737	Male	3	2020-09-16	N
738	Female	5	2020-09-16	N
739	Female	3	2020-09-16	N
740	Male	5	2020-09-16	N
741	Male	3	2020-09-23	N
742	Male	3	2020-09-23	N
743	Male	1	2020-09-23	N
744	Male	1	2020-09-23	N
745	Female	5	2020-09-23	N
746	Female	8	2020-09-23	N
747	Female	1	2020-09-23	N
748	Male	1	2020-09-23	N
749	Female	1	2020-09-23	N
750	Male	8	2020-09-23	N
751	Male	4	2020-09-23	N
752	Male	3	2020-09-23	N
753	Female	10	2020-09-23	N
754	Male	4	2020-09-23	N
755	Male	3	2020-09-23	N
756	Female	1	2020-09-23	N
757	Female	2	2020-09-23	N
758	Male	3	2020-09-23	N
759	Female	1	2020-09-23	N
760	Female	8	2020-09-23	N
761	Male	7months	2020-09-23	N
762	Male	2	2020-09-23	N
763	Female	1	2020-09-23	N
764	Female	1	2020-09-23	N
765	Female	1	2020-09-23	N
766	Female	6	2020-09-30	N
767	Male	2	2020-09-30	N
768	Female	9months	2020-09-30	N
769	Female	2	2020-09-30	N
770	Male	3	2020-09-30	N
771	Female	2	2020-09-30	N
772	Female	2	2020-09-30	N
773	Male	2	2020-09-30	N
774	Male	3	2020-09-30	N
775	Female	1	2020-09-30	N
776	Female	3	2020-09-30	N
777	Female	1	2020-09-30	N
778	Male	3	2020-09-30	N
779	Female	11months	2020-09-30	N
780	Male	2	2020-09-30	N
781	Female	7	2020-09-30	N
782	Male	4	2020-09-30	N
783	Male	5	2020-09-30	N
784	Male	7	2020-09-30	N
785	Female	4	2020-09-30	N
786	Male	6	2020-09-30	N
787	Male	11	2020-09-30	N
788	Female	5	2020-09-30	N
789	Female	8	2020-09-30	N
790	Female	3	2020-09-30	N
791	Female	11	2020-10-09	N
792	Male	1	2020-10-09	N
793	Male	13	2020-10-09	N
794	Female	3	2020-10-09	N
795	Female	4	2020-10-09	N
796	Female	5	2020-10-09	N
797	Male	7	2020-10-09	N
798	Male	3	2020-10-09	N
799	Male	1	2020-10-09	N
800	Male	1	2020-10-09	N
801	Male	1	2020-10-09	N
802	Male	5	2020-10-09	N
803	Female	9	2020-10-09	N
804	Male	1	2020-10-09	N
805	Male	2	2020-10-09	P
806	Female	3	2020-10-09	N
807	Male	5	2020-10-09	N
808	Female	3	2020-10-09	N
809	Male	6	2020-10-09	N
810	Female	1	2020-10-09	N
811	Female	2	2020-10-09	N
812	Female	9	2020-10-09	N
813	Female	5	2020-10-09	N
814	Male	6	2020-10-09	N
815	Male	1	2020-10-09	N
816	Male	7	2020-10-13	N
817	Female	6	2020-10-13	N
818	Female	4	2020-10-14	N
819	Male	2	2020-10-14	N
820	Female	2	2020-10-14	N
821	Female	1	2020-10-14	N
822	Male	1	2020-10-14	N
823	Male	3	2020-10-14	N
824	Male	1	2020-10-14	N
825	Male	3	2020-10-14	N
826	Male	6months	2020-10-14	N
827	Female	3	2020-10-14	N
828	Female	3	2020-10-14	N
829	Male	5	2020-10-14	N
830	Male	1	2020-10-14	N
831	Male	2	2020-10-14	N
832	Female	22months	2020-10-14	N
833	Male	10	2020-10-14	N
834	Male	8	2020-10-14	N
835	Male	2	2020-10-14	N
836	Male	2	2020-10-14	N
837	Male	5months	2020-10-14	N
838	Female	4	2020-10-14	N
839	Male	11months	2020-10-14	N
840	Male	2	2020-10-14	N
841	Female	2	2020-10-21	N
842	Female	1	2020-10-21	N
843	Male	3	2020-10-21	N
844	Male	3	2020-10-21	N
845	Female	6	2020-10-21	N
846	Male	8months	2020-10-21	N
847	Male	7	2020-10-21	N
848	Male	3	2020-10-21	N
849	Male	4	2020-10-21	N
850	Male	2	2020-10-21	N
851	Male	3	2020-10-21	N
852	Male	1	2020-10-21	N
853	Male	11	2020-10-21	N
854	Male	3	2020-10-21	N
855	Female	8	2020-10-21	N
856	Female	5	2020-10-21	N
857	Male	4	2020-10-21	N
858	Male	3	2020-10-21	N
859	Female	3	2020-10-21	N
860	Male	7	2020-10-21	N
861	Male	2	2020-10-21	N
862	Male	5	2020-10-21	N
863	Female	4	2020-10-21	N
864	Male	2	2020-10-21	N
865	Male	9months	2020-10-21	N
866	Male	9	2020-10-28	N
867	Female	8	2020-10-28	N
868	Female	12	2020-10-28	N
869	Male	6	2020-10-28	N
870	Male	3	2020-10-28	N
871	Male	10months	2020-10-28	N
872	Female	8	2020-10-28	N
873	Male	4	2020-10-28	N
874	Female	3	2020-10-28	N
875	Male	9	2020-10-28	N
876	Female	9	2020-10-28	N
877	Male	5	2020-10-28	N
878	Female	4	2020-10-28	N
879	Male	11	2020-10-28	N
880	Female	2	2020-10-28	N
881	Female	5	2020-10-28	N
882	Female	22months	2020-10-28	N
883	Male	1	2020-10-28	N
884	Male	5	2020-10-28	N
885	Female	4	2020-10-28	N
886	Male	10	2020-10-28	N
887	Male	8	2020-10-28	P
888	Male	2	2020-10-28	N
889	Male	13months	2020-10-28	N
890	Male	1	2020-10-28	N
891	Male	8	2020-11-04	N
892	Female	2	2020-11-04	N
893	Female	2	2020-11-04	N
894	Male	9	2020-11-04	N
895	Male	1	2020-11-04	N
896	Male	1	2020-11-04	N
897	Male	4	2020-11-04	N
898	Male	2	2020-11-04	N
899	Female	2	2020-11-04	N
900	Male	1	2020-11-04	N
901	Female	2	2020-11-04	N
902	Female	4	2020-11-04	P
903	Male	1	2020-11-04	N
904	Male	14	2020-11-04	N
905	Male	2	2020-11-04	N
906	Male	2	2020-11-04	N
907	Female	4	2020-11-04	N
908	Male	14months	2020-11-04	N
909	Male	6	2020-11-04	N
910	Male	4	2020-11-04	N
911	Female	9months	2020-11-04	N
912	Female	6	2020-11-04	N
913	Male	2	2020-11-04	N
914	Male	3	2020-11-04	N
915	Female	3	2020-11-04	N
916	Male	3	2020-11-11	N
917	Female	1	2020-11-11	N
918	Female	2	2020-11-11	N
919	Female	2	2020-11-11	N
920	Female	3	2020-11-11	N
921	Female	3	2020-11-11	N
922	Male	2	2020-11-11	N
923	Male	2	2020-11-11	N
924	Female	2	2020-11-11	N
925	Female	4	2020-11-11	N
926	Male	1	2020-11-11	N
927	Female	3	2020-11-11	N
928	Female	3	2020-11-11	N
929	Female	7	2020-11-11	N
930	Female	4	2020-11-11	N
931	Female	2	2020-11-11	N
932	Female	4	2020-11-11	N
933	Male	11	2020-11-11	N
934	Male	2	2020-11-11	N
935	Female	3	2020-11-11	P
936	Male	9	2020-11-11	N
937	Female	2	2020-11-11	N
938	Female	5	2020-11-11	N
939	Female	3	2020-11-11	N
940	Female	5	2020-11-11	N
941	Male	3	2020-11-18	P	PIV-3
942	Female	3	2020-11-18	N
943	Male	9	2020-11-18	N
944	Male	6	2020-11-18	N
945	Female	9	2020-11-18	N
946	Male	7	2020-11-18	N
947	Male	10	2020-11-18	N
948	Male	3	2020-11-18	N
949	Female	9	2020-11-18	N
950	Female	2	2020-11-18	P
951	Female	7	2020-11-18	N
952	Male	6	2020-11-18	N
953	Male	3	2020-11-18	P
954	Male	1	2020-11-18	N
955	Male	3	2020-11-18	N
956	Male	4	2020-11-18	N
957	Male	4	2020-11-18	N
958	Male	3	2020-11-18	N
959	Male	2	2020-11-18	N
960	Male	4	2020-11-18	P
961	Female	8	2020-11-18	N
962	Male	3	2020-11-18	N
963	Female	6	2020-11-18	N
964	Male	2	2020-11-18	N
965	Female	6months	2020-11-18	N
966	Male	8	2020-11-25	N
967	Female	2	2020-11-25	N
968	Male	9	2020-11-25	N
969	Male	2	2020-11-25	N
970	Male	2	2020-11-25	N
971	Female	10months	2020-11-25	N
972	Male	3	2020-11-25	N
973	Female	9	2020-11-25	N
974	Male	10	2020-11-25	N
975	Male	3	2020-11-25	N
976	Male	2	2020-11-25	N
977	Male	11	2020-11-25	N
978	Male	4	2020-11-25	N
979	Male	7	2020-11-25	N
980	Female	5	2020-11-25	N
981	Male	4	2020-11-25	N
982	Male	4	2020-11-25	N
983	Male	5	2020-11-25	P
984	Male	3	2020-11-25	N
985	Male	3	2020-11-25	N
986	Female	2	2020-11-25	N
987	Female	6	2020-11-25	N
988	Male	4	2020-11-25	N
989	Female	6	2020-11-25	N
990	Female	1	2020-11-25	N
991	Male	4	2020-12-02	N
992	Female	5	2020-12-02	N
993	Male	6months	2020-12-02	N
994	Male	3	2020-12-02	N
995	Male	8	2020-12-02	N
996	Male	3	2020-12-02	P
997	Male	6	2020-12-02	N
998	Male	3	2020-12-02	N
999	Male	3	2020-12-02	N
1000	Female	6	2020-12-02	P
1001	Male	3	2020-12-02	N
1002	Female	3	2020-12-02	N
1003	Female	4	2020-12-02	N
1004	Male	2	2020-12-02	N
1005	Female	3	2020-12-02	N
1006	Male	3	2020-12-02	N
1007	Male	5	2020-12-02	P
1008	Male	5	2020-12-02	N
1009	Male	3	2020-12-02	N
1010	Male	3	2020-12-02	N
1011	Male	2	2020-12-02	N
1012	Female	4	2020-12-02	N
1013	Female	1	2020-12-02	N
1014	Male	1	2020-12-02	N
1015	Female	2	2020-12-02	N
1016	Male	9	2020-12-09	N
1017	Female	11months	2020-12-09	N
1018	Male	10	2020-12-09	N
1019	Male	14	2020-12-09	N
1020	Male	12	2020-12-09	N
1021	Female	5	2020-12-09	N
1022	Male	10months	2020-12-09	N
1023	Female	5	2020-12-09	N
1024	Female	7	2020-12-09	P
1025	Male	6	2020-12-09	N
1026	Female	2	2020-12-09	N
1027	Female	1	2020-12-09	N
1028	Female	7	2020-12-09	P	PIV-3
1029	Female	4	2020-12-09	N
1030	Female	11months	2020-12-09	N
1031	Male	6	2020-12-09	N
1032	Male	5	2020-12-09	N
1033	Male	4	2020-12-09	N
1034	Female	6	2020-12-09	N
1035	Male	11	2020-12-09	N
1036	Female	4	2020-12-09	N
1037	Female	6	2020-12-09	N
1038	Female	10	2020-12-09	N
1039	Female	7	2020-12-09	N
1040	Male	10months	2020-12-09	N
1041	Female	1	2020-12-16	N
1042	Male	13	2020-12-16	N
1043	Male	3	2020-12-16	N
1044	Male	4	2020-12-16	N
1045	Female	6	2020-12-16	N
1046	Male	3	2020-12-16	N
1047	Male	4	2020-12-16	N
1048	Male	10	2020-12-16	N
1049	Male	5	2020-12-16	P
1050	Male	1	2020-12-16	N
1051	Female	5	2020-12-16	N
1052	Female	11months	2020-12-16	N
1053	Female	3	2020-12-16	N
1054	Male	11	2020-12-16	N
1055	Male	4	2020-12-16	N
1056	Female	5	2020-12-16	P
1057	Female	1	2020-12-16	N
1058	Male	12	2020-12-16	N
1059	Female	5	2020-12-16	N
1060	Female	5	2020-12-16	N
1061	Male	2	2020-12-16	N
1062	Female	7months	2020-12-16	N
1063	Male	4	2020-12-16	N
1064	Male	5	2020-12-16	N
1065	Male	4	2020-12-16	N
1066	Female	10	2020-12-23	N
1067	Male	8months	2020-12-23	N
1068	Male	5	2020-12-23	N
1069	Female	6	2020-12-23	N
1070	Male	2	2020-12-23	N
1071	Female	6	2020-12-23	N
1072	Female	9	2020-12-23	N
1073	Female	4	2020-12-23	N
1074	Female	4	2020-12-23	N
1075	Male	5	2020-12-23	N
1076	Male	5	2020-12-23	N
1077	Male	5	2020-12-23	N
1078	Female	1	2020-12-23	N
1079	Female	5	2020-12-23	N
1080	Female	9months	2020-12-23	N
1081	Female	5	2020-12-23	N
1082	Male	7	2020-12-23	N
1083	Female	6	2020-12-23	P
1084	Male	1	2020-12-23	N
1085	Female	4	2020-12-23	N
1086	Female	4	2020-12-23	N
1087	Female	11	2020-12-23	P
1088	Male	5	2020-12-23	N
1089	Male	7months	2020-12-23	N
1090	Female	5	2020-12-23	N
1091	Male	4	2020-12-30	N
1092	Male	3	2020-12-30	N
1093	Male	5	2020-12-30	N
1094	Female	4	2020-12-30	P
1095	Male	9	2020-12-30	P
1096	Female	3	2020-12-30	N
1097	Male	5	2020-12-30	P
1098	Male	6	2020-12-30	N
1099	Female	5	2020-12-30	N
1100	Female	3	2020-12-30	N
1101	Male	1	2020-12-30	N
1102	Male	4	2020-12-30	P
1103	Male	3	2020-12-30	N
1104	Male	5	2020-12-30	N
1105	Male	2	2020-12-30	N
1106	Male	5	2020-12-30	P
1107	Male	1	2020-12-30	N
1108	Male	9months	2020-12-30	N
1109	Female	6	2020-12-30	P
1110	Male	2	2020-12-30	N
1111	Female	2	2020-12-30	N
1112	Female	3	2020-12-30	N
1113	Female	5	2020-12-30	N
1114	Female	4	2020-12-30	N
1115	Female	2	2020-12-30	N

## Sheet: 2021
Number	Gender	Age	Data	Result	Co-infection
1	Male	12	2021-01-04	N
2	Male	9	2021-01-04	N
3	Female	3	2021-01-03	N
4	Male	6	2021-01-03	N
5	Male	8	2021-01-03	N
6	Male	6	2021-01-03	N
7	Male	4 months	2021-01-04	N
8	Male	6	2021-01-04	N
9	Female	8	2021-01-04	N
10	Female	3	2021-01-04	N
11	Male	10	2021-01-04	N
12	Male	3	2021-01-03	N
13	Male	9	2021-01-04	N
14	Male	5	2021-01-04	N
15	Female	2	2021-01-04	N
16	Female	5	2021-01-04	N
17	Male	1	2021-01-05	N
18	Male	5	2021-01-05	P
19	Male	6	2021-01-04	N
20	Female	12	2021-01-04	N
21	Female	1	2021-01-05	P
22	Female	2	2021-01-05	P
23	Female	5	2021-01-05	N
24	Female	2	2021-01-04	N
25	Male	5	2021-01-04	N
26	Female	4	2021-01-10	N
27	Female	10	2021-01-10	N
28	Male	10	2021-01-10	N
29	Male	4	2021-01-11	N
30	Male	3	2021-01-10	N
31	Male	3	2021-01-10	N
32	Female	4	2021-01-10	N
33	Male	3	2021-01-10	N
34	Female	1	2021-01-11	N
35	Male	5	2021-01-10	N
36	Male	2	2021-01-10	N
37	Male	2	2021-01-10	N
38	Female	4	2021-01-10	P
39	Male	7	2021-01-11	N
40	Male	5	2021-01-11	N
41	Male	2	2021-01-11	N
42	Female	4	2021-01-12	N
43	Female	12	2021-01-11	N
44	Female	5	2021-01-11	N
45	Female	15	2021-01-11	N
46	Male	5	2021-01-11	N
47	Male	5	2021-01-12	N
48	Male	4	2021-01-12	N
49	Male	2	2021-01-11	N
50	Male	10	2021-01-12	N
51	Male	11 months	2021-01-18	N
52	Male	2	2021-01-18	N
53	Male	8	2021-01-17	N
54	Female	9	2021-01-18	P
55	Female	6	2021-01-18	N
56	Female	4	2021-01-18	N
57	Female	4	2021-01-18	N
58	Male	2	2021-01-19	N
59	Female	2	2021-01-18	N
60	Male	4	2021-01-18	N
61	Male	2	2021-01-18	N
62	Male	3	2021-01-19	N
63	Female	3	2021-01-19	N
64	Female	4	2021-01-18	N
65	Male	7	2021-01-18	P
66	Female	3	2021-01-18	N
67	Female	6	2021-01-19	P
68	Female	6	2021-01-19	N
69	Male	8	2021-01-18	N
70	Male	9	2021-01-18	P
71	Female	4	2021-01-19	P
72	Male	3	2021-01-19	N
73	Female	5	2021-01-19	N
74	Male	1	2021-01-19	N
75	Male	10	2021-01-19	N
76	Female	1	2021-01-25	N
77	Female	4	2021-01-25	N
78	Male	6	2021-01-25	N
79	Male	2	2021-01-25	N
80	Female	10	2021-01-24	N
81	Female	6 months	2021-01-25	N
82	Male	2	2021-01-25	N
83	Male	8 months	2021-01-26	N
84	Female	5	2021-01-26	P
85	Male	2	2021-01-26	N
86	Male	5	2021-01-26	N
87	Male	5	2021-01-26	N
88	Male	4	2021-01-26	P
89	Female	2	2021-01-26	N
90	Male	8	2021-01-26	N
91	Male	4	2021-01-26	N
92	Female	10	2021-01-25	N
93	Female	8 months	2021-01-26	P
94	Male	4	2021-01-26	N
95	Male	7	2021-01-26	P	HRV
96	Male	5	2021-01-26	N
97	Male	5	2021-01-25	N
98	Female	5	2021-01-25	N
99	Male	12 months	2021-01-26	P
100	Male	15 months	2021-01-26	N
101	Male	6	2021-02-01	N
102	Female	8	2021-02-01	N
103	Male	4	2021-02-01	N
104	Male	5	2021-02-01	N
105	Male	1	2021-02-01	N
106	Female	2	2021-02-01	P
107	Female	5	2021-02-01	N
108	Female	1	2021-01-31	N
109	Male	1	2021-02-01	N
110	Female	6	2021-02-01	N
111	Female	6	2021-02-01	P
112	Male	5	2021-02-01	N
113	Female	4	2021-02-01	N
114	Female	7	2021-02-01	N
115	Male	4	2021-02-01	N
116	Male	1	2021-02-01	N
117	Female	6	2021-02-01	N
118	Male	2	2021-02-01	N
119	Male	3	2021-02-01	N
120	Male	2	2021-02-01	N
121	Male	8	2021-02-02	N
122	Male	1	2021-02-02	P
123	Male	3	2021-02-02	P	PIV-3
124	Female	3	2021-02-02	N
125	Male	1	2021-02-02	N
126	Male	7	2021-02-08	N
127	Male	4	2021-02-08	P
128	Male	2	2021-02-08	N
129	Female	7	2021-02-07	N
130	Male	8 months	2021-02-07	N
131	Male	1	2021-02-07	N
132	Male	10 months	2021-02-08	N
133	Male	1	2021-02-08	N
134	Male	5	2021-02-07	N
135	Male	4	2021-02-08	N
136	Female	2	2021-02-09	N
137	Female	2	2021-02-08	N
138	Female	1	2021-02-08	N
139	Male	9 months	2021-02-08	N
140	Female	4	2021-02-08	N
141	Male	4	2021-02-08	N
142	Female	2	2021-02-09	N
143	Male	7	2021-02-09	N
144	Female	6	2021-02-08	N
145	Male	8	2021-02-08	N
146	Male	2	2021-02-09	N
147	Female	2	2021-02-07	N
148	Male	3	2021-02-08	P
149	Female	1	2021-02-08	N
150	Female	2	2021-02-09	N
151	Female	3	2021-02-15	N
152	Male	4	2021-02-15	N
153	Male	2	2021-02-14	N
154	Male	8	2021-02-15	N
155	Female	4	2021-02-15	N
156	Male	2	2021-02-15	N
157	Male	13	2021-02-14	P
158	Male	9 months	2021-02-15	N
159	Male	11 months	2021-02-15	N
160	Male	10	2021-02-16	N
161	Female	4	2021-02-15	N
162	Female	1	2021-02-15	N
163	Female	1	2021-02-16	N
164	Female	2	2021-02-15	N
165	Male	1	2021-02-16	N
166	Male	3	2021-02-16	N
167	Female	10	2021-02-16	N
168	Female	2	2021-02-16	N
169	Male	2	2021-02-16	N
170	Male	4	2021-02-16	N
171	Male	2	2021-02-17	N
172	Male	10 months	2021-02-17	N
173	Female	4	2021-02-17	N
174	Male	10	2021-02-16	N
175	Male	1	2021-02-16	N
176	Female	3	2021-02-16	N
177	Male	1	2021-02-22	N
178	Female	3	2021-02-22	N
179	Female	4	2021-02-22	N
180	Female	7 months	2021-02-22	N
181	Female	6	2021-02-22	N
182	Female	1	2021-02-21	N
183	Male	1	2021-02-22	N
184	Male	2	2021-02-22	N
185	Male	8	2021-02-21	N
186	Male	1	2021-02-21	N
187	Male	2	2021-02-21	N
188	Male	7 months	2021-02-22	N
189	Male	8	2021-02-22	N
190	Male	1	2021-02-22	N
191	Male	1	2021-02-22	N
192	Male	1	2021-02-23	N
193	Female	2	2021-02-23	N
194	Male	2	2021-02-23	N
195	Female	1	2021-02-23	N
196	Male	1	2021-02-22	N
197	Male	1	2021-02-22	N
198	Male	7	2021-02-22	N
199	Female	7	2021-02-23	N
200	Male	10 months	2021-02-23	N
201	Male	10 months	2021-02-22	N
202	Female	9 months	2021-02-23	N
203	Female	1	2021-03-01	N
204	Male	1	2021-03-01	N
205	Male	7 months	2021-03-01	N
206	Female	9	2021-03-01	N
207	Female	5	2021-03-01	N
208	Male	9 months	2021-02-28	N
209	Male	7	2021-03-01	N
210	Female	2	2021-03-02	N
211	Male	2	2021-03-02	N
212	Male	11	2021-03-01	N
213	Male	1	2021-03-01	N
214	Male	2	2021-02-28	N
215	Male	5	2021-03-02	N
216	Female	8 months	2021-03-01	N
217	Male	4	2021-03-02	N
218	Female	2	2021-03-01	N
219	Female	7	2021-03-01	N
220	Female	1	2021-03-02	N
221	Female	11	2021-03-01	P
222	Male	2	2021-03-01	N
223	Male	5	2021-03-02	N
224	Female	4	2021-03-02	N
225	Male	6	2021-03-01	N
226	Female	2	2021-03-01	N
227	Female	3	2021-03-02	N
228	Female	6	2021-03-08	P
229	Male	4	2021-03-07	N
230	Female	9	2021-03-08	N
231	Male	5	2021-03-08	N
232	Male	5	2021-03-07	N
233	Male	9	2021-03-08	N
234	Female	4	2021-03-08	N
235	Male	7	2021-03-09	N
236	Female	4	2021-03-09	N
237	Male	6 months	2021-03-08	N
238	Female	10	2021-03-09	N
239	Female	5 months	2021-03-09	N
240	Male	6	2021-03-08	N
241	Female	10 months	2021-03-09	N
242	Female	1 months	2021-03-09	N
243	Female	5	2021-03-09	N
244	Male	2	2021-03-09	N
245	Male	5	2021-03-08	N
246	Male	12	2021-03-09	N
247	Male	5	2021-03-10	N
248	Male	9	2021-03-10	N
249	Male	7 months	2021-03-10	N
250	Male	5	2021-03-09	N
251	Male	4	2021-03-09	N
252	Male	4	2021-03-09	N
253	Female	5	2021-03-15	N
254	Female	2	2021-03-15	N
255	Male	5	2021-03-15	N
256	Female	6	2021-03-15	N
257	Female	1	2021-03-15	N
258	Male	7	2021-03-16	N
259	Male	1	2021-03-15	N
260	Male	1	2021-03-15	N
261	Female	11 months	2021-03-16	N
262	Female	2	2021-03-16	N
263	Female	8	2021-03-15	N
264	Female	2	2021-03-15	N
265	Female	4	2021-03-16	N
266	Female	2	2021-03-15	N
267	Male	4	2021-03-15	N
268	Female	3	2021-03-16	N
269	Male	1	2021-03-16	N
270	Female	7	2021-03-16	N
271	Male	2	2021-03-15	N
272	Male	4	2021-03-16	N
273	Female	2	2021-03-15	P
274	Male	4	2021-03-16	N
275	Male	3	2021-03-16	N
276	Male	6	2021-03-17	N
277	Female	6	2021-03-16	N
278	Male	5	2021-03-22	N
279	Male	3	2021-03-22	N
280	Female	3	2021-03-22	N
281	Male	1	2021-03-22	N
282	Female	8	2021-03-22	N
283	Male	1	2021-03-21	N
284	Male	3	2021-03-23	N
285	Female	10	2021-03-23	N
286	Female	10	2021-03-23	N
287	Female	5	2021-03-22	N
288	Male	1	2021-03-22	N
289	Female	6	2021-03-23	N
290	Male	1	2021-03-23	N
291	Male	5	2021-03-22	N
292	Male	9	2021-03-22	N
293	Female	10	2021-03-23	N
294	Male	6	2021-03-23	N
295	Female	6	2021-03-23	N
296	Female	7	2021-03-23	N
297	Male	4	2021-03-22	N
298	Female	1	2021-03-23	N
299	Female	2	2021-03-23	N
300	Male	4	2021-03-23	N
301	Male	4	2021-03-23	N
302	Male	6	2021-03-24	N
303	Female	3	2021-03-30	N
304	Male	1	2021-03-29	N
305	Male	12	2021-03-29	N
306	Male	9 months	2021-03-29	N
307	Female	1	2021-03-29	N
308	Female	8 months	2021-03-29	N
309	Male	4	2021-03-30	N
310	Male	7 months	2021-03-29	N
311	Female	9 months	2021-03-28	N
312	Male	2	2021-03-28	N
313	Female	1	2021-03-29	N
314	Male	11	2021-03-29	N
315	Male	6	2021-03-30	N
316	Male	2	2021-03-30	N
317	Male	4	2021-03-30	N
318	Female	5	2021-03-29	N
319	Female	8	2021-03-29	N
320	Male	3	2021-03-30	N
321	Male	4 months	2021-03-30	N
322	Male	4	2021-03-29	N
323	Male	6	2021-03-29	N
324	Female	3	2021-03-30	N
325	Male	3	2021-03-29	N
326	Female	4	2021-03-30	N
327	Female	3	2021-03-30	N
328	Female	9	2021-04-05	N
329	Female	2	2021-04-05	N
330	Male	4	2021-04-05	N
331	Female	6	2021-04-04	N
332	Female	1	2021-04-05	N
333	Male	6	2021-04-05	N
334	Female	2	2021-04-06	N
335	Male	8	2021-04-05	N
336	Male	3	2021-04-06	N
337	Female	1	2021-04-04	P
338	Female	10	2021-04-05	N
339	Male	2	2021-04-06	N
340	Male	3	2021-04-06	N
341	Male	8	2021-04-06	N
342	Male	2	2021-04-06	N
343	Male	2	2021-04-06	N
344	Male	1	2021-04-05	N
345	Male	5 months	2021-04-06	N
346	Male	2	2021-04-06	N
347	Male	14	2021-04-07	N
348	Male	2	2021-04-06	N
349	Male	1	2021-04-07	N
350	Male	3	2021-04-06	N
351	Female	4	2021-04-05	N
352	Male	6	2021-04-06	N
353	Male	3	2021-04-11	N
354	Male	4	2021-04-11	N
355	Male	7	2021-04-11	N
356	Female	2	2021-04-12	N
357	Female	1	2021-04-12	N
358	Female	3	2021-04-12	N
359	Male	1	2021-04-13	N
360	Male	2	2021-04-12	N
361	Female	5	2021-04-12	N
362	Male	4	2021-04-12	N
363	Female	1	2021-04-13	N
364	Male	9	2021-04-12	N
365	Male	10	2021-04-12	N
366	Male	12	2021-04-12	N
367	Female	5	2021-04-12	N
368	Female	3	2021-04-13	N
369	Female	4	2021-04-13	N
370	Female	6	2021-04-13	N
371	Female	1	2021-04-13	N
372	Female	3	2021-04-12	N
373	Male	6	2021-04-13	N
374	Male	6	2021-04-13	N
375	Female	6	2021-04-14	N
376	Female	1	2021-04-13	N
377	Female	11 months	2021-04-13	N
378	Female	5	2021-04-18	N
379	Male	6 months	2021-04-18	N
380	Male	5	2021-04-17	N
381	Male	5	2021-04-17	N
382	Female	7	2021-04-17	N
383	Female	19 months	2021-04-18	N
384	Male	7	2021-04-17	N
385	Male	2	2021-04-17	N
386	Male	2	2021-04-18	N
387	Female	7	2021-04-18	N
388	Male	4	2021-04-18	N
389	Male	2	2021-04-17	N
390	Male	14 months	2021-04-18	N
391	Male	5	2021-04-18	N
392	Female	10	2021-04-18	N
393	Female	1	2021-04-18	N
394	Male	1	2021-04-19	N
395	Male	6	2021-04-19	N
396	Male	5	2021-04-18	N
397	Male	1	2021-04-18	N
398	Female	2	2021-04-19	P
399	Male	5	2021-04-18	N
400	Female	4	2021-04-19	N
401	Male	5	2021-04-19	N
402	Female	1	2021-04-19	N
403	Female	8	2021-04-26	N
404	Female	8 months	2021-04-26	N
405	Female	6	2021-04-26	N
406	Female	5	2021-04-25	N
407	Male	7	2021-04-26	N
408	Female	1	2021-04-27	N
409	Female	5	2021-04-27	N
410	Male	5	2021-04-26	N
411	Female	4	2021-04-26	N
412	Female	4	2021-04-25	N
413	Female	4	2021-04-26	N
414	Male	4	2021-04-26	N
415	Male	1	2021-04-26	N
416	Female	5	2021-04-26	N
417	Female	1	2021-04-27	N
418	Male	3	2021-04-27	N
419	Male	3	2021-04-26	N
420	Male	7 months	2021-04-26	N
421	Female	3	2021-04-27	P
422	Male	7	2021-04-26	N
423	Male	3	2021-04-26	N
424	Female	2	2021-04-27	P
425	Male	3	2021-04-27	N
426	Male	2	2021-04-27	N
427	Male	8	2021-04-26	N
428	Male	5	2021-05-04	N
429	Male	4	2021-05-04	N
430	Male	3	2021-05-03	N
431	Female	5	2021-05-04	N
432	Female	1	2021-05-04	N
433	Female	5	2021-05-03	N
434	Male	1	2021-05-05	N
435	Male	2	2021-05-04	N
436	Female	5	2021-05-04	N
437	Female	4	2021-05-04	N
438	Female	5	2021-05-03	N
439	Male	8	2021-05-04	N
440	Male	5	2021-05-04	N
441	Female	15	2021-05-04	N
442	Female	2	2021-05-04	N
443	Female	11	2021-05-05	N
444	Male	2	2021-05-04	N
445	Female	5	2021-05-04	N
446	Female	7	2021-05-05	N
447	Female	4	2021-05-04	N
448	Female	2	2021-05-05	N
449	Male	2	2021-05-04	N
450	Female	4	2021-05-05	N
451	Female	1	2021-05-04	N
452	Female	5	2021-05-05	N
453	Female	8	2021-05-10	N
454	Female	2	2021-05-10	N
455	Male	2	2021-05-09	N
456	Female	9	2021-05-10	N
457	Female	2	2021-05-10	N
458	Male	1	2021-05-11	N
459	Female	1	2021-05-10	N
460	Female	6	2021-05-11	N
461	Male	4	2021-05-10	N
462	Female	7 months	2021-05-10	N
463	Male	1	2021-05-09	N
464	Female	1	2021-05-09	N
465	Female	2	2021-05-10	N
466	Male	2	2021-05-10	N
467	Male	2	2021-05-10	N
468	Male	7	2021-05-11	N
469	Male	1	2021-05-11	N
470	Male	4	2021-05-11	N
471	Female	10 months	2021-05-11	N
472	Male	4	2021-05-11	N
473	Male	3	2021-05-10	N
474	Male	3	2021-05-10	N
475	Male	2	2021-05-11	N
476	Female	8	2021-05-11	N
477	Male	6	2021-05-11	N
478	Male	3	2021-05-17	N
479	Female	3	2021-05-17	N
480	Female	3	2021-05-17	N
481	Male	9	2021-05-16	N
482	Male	1	2021-05-17	N
483	Female	3	2021-05-17	N
484	Male	6 months	2021-05-17	N
485	Male	1	2021-05-17	N
486	Female	6	2021-05-17	N
487	Male	1	2021-05-17	N
488	Female	2	2021-05-18	P
489	Female	6	2021-05-18	N
490	Female	1	2021-05-17	N
491	Female	11 months	2021-05-17	N
492	Male	15	2021-05-17	N
493	Female	1	2021-05-18	N
494	Female	4	2021-05-18	N
495	Male	5	2021-05-17	N
496	Female	10	2021-05-17	N
497	Male	9	2021-05-18	N
498	Female	8 months	2021-05-18	N
499	Female	3	2021-05-18	N
500	Female	3	2021-05-17	N
501	Male	1	2021-05-18	N
502	Female	11 months	2021-05-18	N
503	Male	2	2021-05-23	N
504	Female	4	2021-05-23	N
505	Male	1	2021-05-24	N
506	Male	1	2021-05-24	N
507	Male	4	2021-05-23	N
508	Female	1	2021-05-23	N
509	Female	4	2021-05-24	N
510	Female	3	2021-05-24	N
511	Female	5	2021-05-24	N
512	Male	3	2021-05-24	N
513	Female	4	2021-05-24	N
514	Female	5	2021-05-24	N
515	Male	1	2021-05-24	N
516	Female	2	2021-05-24	N
517	Female	8	2021-05-24	N
518	Female	2	2021-05-24	N
519	Male	1	2021-05-25	N
520	Male	1	2021-05-25	N
521	Male	4	2021-05-24	N
522	Male	6	2021-05-24	N
523	Female	3	2021-05-25	N
524	Male	9	2021-05-25	N
525	Male	2	2021-05-25	N
526	Male	11 months	2021-05-25	N
527	Female	2	2021-05-25	N
528	Female	4	2021-05-24	N
529	Female	8	2021-05-31	N
530	Male	4 months	2021-05-31	N
531	Male	4 months	2021-05-31	N
532	Male	6 months	2021-05-31	N
533	Male	6	2021-05-31	N
534	Male	5	2021-05-31	N
535	Female	3	2021-05-31	N
536	Male	5	2021-06-01	N
537	Male	8	2021-06-01	N
538	Male	6	2021-06-01	N
539	Female	4	2021-06-01	N
540	Male	11 months	2021-05-31	N
541	Male	3	2021-05-31	N
542	Female	2	2021-06-01	N
543	Male	4	2021-06-01	N
544	Male	7	2021-06-01	N
545	Male	8	2021-05-31	N
546	Male	3	2021-05-31	N
547	Female	3	2021-05-31	N
548	Male	2	2021-06-01	N
549	Male	6	2021-06-01	N
550	Female	5	2021-06-01	N
551	Male	5	2021-06-01	N
552	Male	4	2021-06-01	N
553	Male	1	2021-06-01	N
554	Male	3	2021-06-07	N
555	Male	7	2021-06-07	N
556	Female	2	2021-06-07	N
557	Female	3	2021-06-07	N
558	Female	7 months	2021-06-07	N
559	Male	3	2021-06-06	N
560	Male	3	2021-06-07	N
561	Male	1	2021-06-07	N
562	Male	5	2021-06-08	N
563	Male	6	2021-06-07	N
564	Female	9	2021-06-07	N
565	Male	5	2021-06-07	N
566	Female	3	2021-06-07	N
567	Male	9 months	2021-06-07	N
568	Male	2	2021-06-07	N
569	Male	5	2021-06-07	N
570	Female	5	2021-06-08	N
571	Female	1	2021-06-08	N
572	Male	3	2021-06-08	N
573	Female	4	2021-06-08	N
574	Male	7 months	2021-06-07	N
575	Male	4	2021-06-08	N
576	Male	2	2021-06-08	N
577	Male	2	2021-06-08	N
578	Female	3	2021-06-07	N
579	Male	6	2021-06-14	N
580	Female	7	2021-06-14	N
581	Female	2	2021-06-14	N
582	Male	8	2021-06-14	N
583	Female	3	2021-06-13	N
584	Female	3	2021-06-14	N
585	Male	5	2021-06-14	N
586	Female	8 months	2021-06-13	N
587	Female	4	2021-06-13	N
588	Male	5	2021-06-14	N
589	Female	11	2021-06-14	N
590	Female	2	2021-06-15	N
591	Female	2	2021-06-14	N
592	Male	11 months	2021-06-14	N
593	Male	9	2021-06-14	N
594	Male	7 months	2021-06-15	N
595	Female	2	2021-06-14	N
596	Female	6	2021-06-14	N
597	Male	1	2021-06-15	N
598	Female	15	2021-06-15	N
599	Male	1	2021-06-14	N
600	Male	3	2021-06-15	N
601	Female	13	2021-06-15	N
602	Male	7	2021-06-15	N
603	Male	4	2021-06-14	N
604	Male	10	2021-06-21	N
605	Male	3	2021-06-21	N
606	Male	7	2021-06-21	N
607	Male	6	2021-06-20	N
608	Male	5	2021-06-20	N
609	Male	4	2021-06-21	N
610	Male	8	2021-06-20	N
611	Male	4	2021-06-21	N
612	Male	3	2021-06-21	N
613	Male	1	2021-06-20	N
614	Male	3	2021-06-21	N
615	Female	1	2021-06-21	N
616	Male	4	2021-06-21	N
617	Male	1	2021-06-21	N
618	Female	7 months	2021-06-21	N
619	Male	2	2021-06-22	N
620	Male	3	2021-06-22	N
621	Male	3	2021-06-22	N
622	Female	2	2021-06-22	N
623	Male	1	2021-06-22	N
624	Male	1	2021-06-22	N
625	Female	3	2021-06-21	N
626	Female	4	2021-06-21	N
627	Female	1	2021-06-21	N
628	Male	11 months	2021-06-22	N
629	Female	2	2021-06-28	N
630	Female	1	2021-06-28	N
631	Male	3	2021-06-27	N
632	Male	6	2021-06-28	N
633	Female	6	2021-06-28	N
634	Male	3	2021-06-28	N
635	Male	6	2021-06-28	N
636	Male	4	2021-06-28	N
637	Male	2	2021-06-28	N
638	Female	6	2021-06-29	N
639	Female	3	2021-06-29	N
640	Male	5	2021-06-29	N
641	Male	8	2021-06-28	N
642	Male	9	2021-06-28	N
643	Male	11	2021-06-28	N
644	Male	10	2021-06-28	N
645	Male	5	2021-06-28	N
646	Male	2	2021-06-29	N
647	Male	4	2021-06-29	N
648	Female	8	2021-06-29	N
649	Male	13	2021-06-29	N
650	Female	1	2021-06-29	N
651	Female	4	2021-06-29	N
652	Female	12	2021-06-29	N
653	Male	4	2021-06-29	P
654	Female	2	2021-06-29	N
655	Female	2	2021-07-04	N
656	Female	3	2021-07-04	N
657	Female	4	2021-07-04	N
658	Female	4	2021-07-04	N
659	Female	2	2021-07-05	N
660	Male	9	2021-07-05	N
661	Male	3	2021-07-05	N
662	Female	5	2021-07-05	N
663	Male	4	2021-07-05	N
664	Male	5	2021-07-05	N
665	Female	3	2021-07-05	N
666	Female	3	2021-07-05	N
667	Female	4	2021-07-06	N
668	Female	3	2021-07-06	N
669	Female	5	2021-07-06	N
670	Male	10 months	2021-07-06	N
671	Female	5	2021-07-06	N
672	Female	4 months	2021-07-06	N
673	Female	9 months	2021-07-06	N
674	Female	1	2021-07-05	N
675	Female	8 months	2021-07-05	N
676	Male	7	2021-07-06	N
677	Male	1	2021-07-06	N
678	Male	1	2021-07-06	N
679	Male	2	2021-07-06	N
680	Male	9 months	2021-07-11	N
681	Male	5 months	2021-07-12	N
682	Female	4	2021-07-12	N
683	Male	4	2021-07-11	N
684	Male	5	2021-07-12	N
685	Female	1	2021-07-12	N
686	Male	7	2021-07-12	N
687	Male	10 months	2021-07-11	N
688	Female	6	2021-07-12	N
689	Male	1	2021-07-12	N
690	Female	12	2021-07-13	N
691	Male	3	2021-07-13	P
692	Female	5	2021-07-13	N
693	Female	2	2021-07-13	N
694	Male	11	2021-07-13	N
695	Female	1	2021-07-13	P
696	Male	2	2021-07-12	N
697	Male	4	2021-07-13	N
698	Female	5	2021-07-13	N
699	Female	4	2021-07-13	N
700	Male	2	2021-07-12	N
701	Female	2	2021-07-12	N
702	Male	2	2021-07-12	N
703	Male	3	2021-07-13	N
704	Male	10	2021-07-13	N
705	Female	7	2021-07-19	N
706	Female	5	2021-07-19	N
707	Female	5	2021-07-19	N
708	Female	3	2021-07-19	N
709	Female	6	2021-07-18	N
710	Female	8	2021-07-19	N
711	Female	5	2021-07-19	N
712	Female	8	2021-07-18	N
713	Female	4	2021-07-19	N
714	Female	5	2021-07-20	N
715	Female	12	2021-07-20	N
716	Male	4	2021-07-19	N
717	Female	9	2021-07-19	N
718	Female	8 months	2021-07-19	N
719	Female	3	2021-07-20	N
720	Female	6	2021-07-20	N
721	Male	10 months	2021-07-20	N
722	Female	1	2021-07-20	N
723	Male	3	2021-07-20	N
724	Male	1	2021-07-19	N
725	Female	8	2021-07-19	N
726	Female	3	2021-07-19	N
727	Male	7	2021-07-20	N
728	Male	7 months	2021-07-20	N
729	Male	2	2021-07-17	N
730	Female	5	2021-07-26	N
731	Female	2	2021-07-26	N
732	Male	6 months	2021-07-26	N
733	Female	1	2021-07-26	N
734	Female	1	2021-07-26	N
735	Male	1	2021-07-26	N
736	Male	4	2021-07-26	N
737	Female	4	2021-07-25	N
738	Male	4	2021-07-26	N
739	Female	8 months	2021-07-26	N
740	Female	4	2021-07-26	N
741	Male	5	2021-07-26	N
742	Male	2	2021-07-26	N
743	Female	1	2021-07-27	N
744	Male	2	2021-07-27	N
745	Male	5	2021-07-27	N
746	Male	1	2021-07-27	N
747	Male	3	2021-07-27	N
748	Female	7	2021-07-27	N
749	Male	1	2021-07-26	N
750	Female	1	2021-07-26	N
751	Female	1	2021-07-26	N
752	Male	3	2021-07-26	N
753	Male	8 months	2021-07-26	N
754	Female	3	2021-07-27	N
755	Female	2	2021-08-01	N
756	Male	2	2021-08-01	N
757	Male	6	2021-08-02	N
758	Female	5	2021-08-02	N
759	Female	3	2021-08-02	N
760	Male	4	2021-08-02	N
761	Male	4	2021-08-02	N
762	Male	6	2021-08-01	N
763	Male	2	2021-08-01	N
764	Male	2	2021-08-01	N
765	Female	5	2021-08-01	N
766	Male	6	2021-08-02	N
767	Female	2	2021-08-02	N
768	Male	2	2021-08-03	N
769	Female	10	2021-08-02	N
770	Male	3	2021-08-02	N
771	Female	5	2021-08-03	N
772	Female	9	2021-08-03	N
773	Male	10 months	2021-08-03	N
774	Male	5	2021-08-03	N
775	Female	5	2021-08-02	N
776	Female	2	2021-08-02	N
777	Female	1	2021-08-03	N
778	Female	3	2021-08-02	N
779	Female	8 months	2021-08-03	N
780	Female	8	2021-08-09	N
781	Male	8	2021-08-09	N
782	Female	12	2021-08-09	N
783	Male	6	2021-08-09	N
784	Male	5	2021-08-09	N
785	Male	6	2021-08-09	N
786	Female	1	2021-08-10	N
787	Female	8	2021-08-10	N
788	Male	1	2021-08-09	N
789	Male	15	2021-08-09	N
790	Male	4	2021-08-10	N
791	Male	6	2021-08-10	N
792	Male	7	2021-08-09	N
793	Male	6	2021-08-09	N
794	Female	4	2021-08-09	N
795	Male	2	2021-08-09	N
796	Female	15	2021-08-09	N
797	Male	3	2021-08-10	N
798	Female	9 months	2021-08-10	N
799	Female	4	2021-08-10	N
800	Female	1	2021-08-10	N
801	Female	3	2021-08-10	N
802	Male	4	2021-08-10	N
803	Female	3	2021-08-10	N
804	Female	3	2021-08-10	N
805	Female	8	2021-08-15	N
806	Male	3	2021-08-15	N
807	Female	3	2021-08-16	N
808	Female	4	2021-08-16	N
809	Male	6	2021-08-16	N
810	Female	3	2021-08-16	N
811	Female	4	2021-08-16	N
812	Male	6	2021-08-16	N
813	Female	3	2021-08-16	N
814	Female	3	2021-08-15	N
815	Female	3	2021-08-16	N
816	Male	7	2021-08-15	N
817	Male	6	2021-08-16	N
818	Male	4	2021-08-16	N
819	Female	6	2021-08-16	N
820	Male	1	2021-08-16	N
821	Female	11 months	2021-08-16	N
822	Female	1	2021-08-17	N
823	Male	7	2021-08-17	N
824	Female	1	2021-08-17	N
825	Male	6	2021-08-16	N
826	Female	7	2021-08-16	N
827	Male	4 months	2021-08-16	N
828	Male	7	2021-08-17	N
829	Female	6	2021-08-17	N
830	Female	9	2021-08-23	N
831	Female	4	2021-08-23	N
832	Male	3	2021-08-21	N
833	Male	6	2021-08-23	N
834	Female	5	2021-08-22	N
835	Male	7	2021-08-22	N
836	Male	7	2021-08-22	N
837	Female	10	2021-08-22	N
838	Female	5	2021-08-22	N
839	Male	6	2021-08-22	N
840	Female	3	2021-08-21	N
841	Female	9	2021-08-23	N
842	Male	7	2021-08-22	N
843	Female	1	2021-08-24	N
844	Male	1	2021-08-24	N
845	Female	3	2021-08-24	N
846	Female	4	2021-08-22	N
847	Male	1	2021-08-23	N
848	Male	7	2021-08-23	N
849	Female	2	2021-08-24	N
850	Male	3	2021-08-23	N
851	Female	1	2021-08-24	N
852	Female	3	2021-08-24	N
853	Male	1	2021-08-24	N
854	Male	7	2021-08-24	N
855	Female	3	2021-08-30	N
856	Female	5	2021-08-30	N
857	Male	6	2021-08-30	N
858	Male	6	2021-08-29	N
859	Male	3	2021-08-29	N
860	Male	3	2021-08-30	N
861	Female	2	2021-08-30	N
862	Male	3	2021-08-30	N
863	Male	9	2021-08-31	N
864	Female	5	2021-08-30	N
865	Female	2	2021-08-30	N
866	Male	5	2021-08-30	N
867	Male	5	2021-08-30	N
868	Female	3	2021-08-30	N
869	Male	2	2021-08-31	N
870	Female	2	2021-08-31	N
871	Male	3	2021-08-31	N
872	Male	1	2021-08-31	N
873	Male	3	2021-08-31	N
874	Male	3	2021-08-31	N
875	Male	1	2021-08-31	N
876	Male	1	2021-08-31	N
877	Male	3	2021-09-01	N
878	Male	7	2021-08-31	N
879	Female	3	2021-08-30	N
880	Male	3	2021-09-05	N
881	Female	3	2021-09-05	N
882	Male	6	2021-09-05	N
883	Female	3	2021-09-05	N
884	Female	7	2021-09-05	N
885	Female	2	2021-09-04	N
886	Male	5	2021-09-04	N
887	Male	10	2021-09-04	N
888	Female	7	2021-09-04	N
889	Male	8	2021-09-04	N
890	Male	4	2021-09-05	N
891	Male	3	2021-09-05	N
892	Female	5	2021-09-05	N
893	Female	9	2021-09-07	N
894	Male	8	2021-09-06	N
895	Male	6	2021-09-06	N
896	Male	2	2021-09-05	N
897	Female	3	2021-09-06	N
898	Male	3	2021-09-04	N
899	Male	6	2021-09-07	N
900	Female	5	2021-09-06	N
901	Male	3	2021-09-06	N
902	Female	4	2021-09-06	N
903	Female	3	2021-09-05	N
904	Female	3	2021-09-07	N
905	Male	3	2021-09-13	N
906	Male	4	2021-09-13	N
907	Male	6	2021-09-14	N
908	Female	2	2021-09-13	N
909	Female	6 months	2021-09-13	N
910	Male	2	2021-09-13	N
911	Male	1	2021-09-12	N
912	Female	5	2021-09-13	N
913	Female	1	2021-09-13	N
914	Male	2	2021-09-13	N
915	Male	3	2021-09-14	N
916	Female	6	2021-09-13	N
917	Male	5	2021-09-14	N
918	Male	2	2021-09-14	N
919	Female	3	2021-09-14	N
920	Female	1	2021-09-14	N
921	Female	3	2021-09-14	N
922	Female	6	2021-09-13	N
923	Male	2	2021-09-13	N
924	Female	1	2021-09-13	N
925	Male	3	2021-09-13	N
926	Female	11 months	2021-09-13	N
927	Male	9	2021-09-14	N
928	Female	2	2021-09-14	N
929	Female	2	2021-09-14	N
930	Male	7	2021-09-20	N
931	Male	5 months	2021-09-20	N
932	Female	5 months	2021-09-20	N
933	Female	9 months	2021-09-20	N
934	Male	3	2021-09-20	N
935	Female	2	2021-09-20	N
936	Female	7	2021-09-20	N
937	Female	2	2021-09-20	N
938	Female	6 months	2021-09-19	N
939	Female	2	2021-09-19	N
940	Male	3	2021-09-20	N
941	Female	3	2021-09-20	N
942	Female	9	2021-09-20	N
943	Male	3	2021-09-20	N
944	Male	7	2021-09-20	N
945	Male	1	2021-09-21	N
946	Female	7	2021-09-21	N
947	Male	2	2021-09-21	N
948	Male	4	2021-09-20	N
949	Male	4	2021-09-20	N
950	Female	8 months	2021-09-21	N
951	Male	15	2021-09-21	N
952	Female	7	2021-09-21	N
953	Female	5	2021-09-20	N
954	Male	5	2021-09-20	N
955	Female	6	2021-09-27	N
956	Male	8	2021-09-27	N
957	Male	10	2021-09-27	N
958	Female	5	2021-09-27	N
959	Female	8	2021-09-26	N
960	Female	5	2021-09-26	N
961	Male	4	2021-09-27	N
962	Male	6	2021-09-27	N
963	Male	6	2021-09-27	N
964	Female	3	2021-09-27	N
965	Male	3	2021-09-26	N
966	Male	6	2021-09-27	N
967	Female	1	2021-09-26	N
968	Male	3	2021-09-27	N
969	Female	3	2021-09-27	N
970	Male	4	2021-09-27	N
971	Female	8	2021-09-27	N
972	Male	1	2021-09-28	N
973	Female	10 months	2021-09-28	N
974	Female	10	2021-09-28	N
975	Male	3	2021-09-28	N
976	Female	10	2021-09-27	N
977	Male	4	2021-09-27	N
978	Female	1	2021-09-27	N
979	Male	6	2021-09-28	N
980	Male	3	2021-10-05	N
981	Female	6	2021-10-05	N
982	Male	7	2021-10-05	N
983	Female	3	2021-10-06	N
984	Male	1	2021-10-06	N
985	Male	7	2021-10-05	N
986	Male	1	2021-10-06	N
987	Female	6 months	2021-10-06	N
988	Female	7	2021-10-06	N
989	Male	1	2021-10-06	N
990	Male	4	2021-10-06	N
991	Female	6	2021-10-06	N
992	Male	1	2021-10-06	N
993	Female	10	2021-10-07	N
994	Female	4	2021-10-07	N
995	Female	2	2021-10-06	N
996	Female	5	2021-10-06	N
997	Male	2	2021-10-06	N
998	Female	6	2021-10-06	N
999	Female	3	2021-10-07	N
1000	Male	2	2021-10-07	N
1001	Male	2	2021-10-06	N
1002	Female	4	2021-10-07	N
1003	Male	8	2021-10-07	N
1004	Female	3	2021-10-06	N
1005	Female	2	2021-10-11	N
1006	Male	8	2021-10-11	N
1007	Male	3	2021-10-12	N
1008	Male	6	2021-10-12	N
1009	Male	2	2021-10-12	N
1010	Male	8	2021-10-11	N
1011	Male	6	2021-10-11	N
1012	Male	5	2021-10-12	N
1013	Male	1	2021-10-12	N
1014	Male	5	2021-10-12	N
1015	Male	2	2021-10-12	N
1016	Male	1	2021-10-11	N
1017	Female	1	2021-10-12	N
1018	Female	2	2021-10-12	N
1019	Male	7	2021-10-12	N
1020	Male	8	2021-10-12	N
1021	Male	10	2021-10-12	N
1022	Female	2	2021-10-12	N
1023	Female	3	2021-10-12	N
1024	Male	8	2021-10-12	N
1025	Female	7	2021-10-12	N
1026	Male	1	2021-10-13	N
1027	Male	5	2021-10-11	N
1028	Female	2	2021-10-12	N
1029	Male	1	2021-10-12	N
1030	Male	2	2021-10-18	N
1031	Male	5	2021-10-17	N
1032	Male	2	2021-10-19	N
1033	Male	4	2021-10-19	N
1034	Male	3	2021-10-19	N
1035	Female	3	2021-10-18	N
1036	Female	1	2021-10-17	N
1037	Male	3	2021-10-19	N
1038	Female	6	2021-10-18	N
1039	Female	1	2021-10-17	N
1040	Female	9	2021-10-18	N
1041	Male	3	2021-10-19	N
1042	Female	4	2021-10-17	N
1043	Female	2	2021-10-18	N
1044	Female	3	2021-10-16	N
1045	Female	2	2021-10-18	N
1046	Female	2	2021-10-17	N
1047	Male	3	2021-10-17	N
1048	Female	9	2021-10-17	N
1049	Male	3	2021-10-17	N
1050	Female	3	2021-10-17	N
1051	Female	2	2021-10-17	N
1052	Male	5	2021-10-17	N
1053	Male	2	2021-10-17	N
1054	Male	4	2021-10-17	N
1055	Male	5	2021-10-25	N
1056	Female	3	2021-10-25	N
1057	Male	3	2021-10-25	N
1058	Male	1	2021-10-26	N
1059	Female	7	2021-10-26	N
1060	Female	9	2021-10-25	N
1061	Male	3	2021-10-25	N
1062	Female	3	2021-10-26	N
1063	Male	4	2021-10-25	N
1064	Male	2	2021-10-26	N
1065	Male	11	2021-10-26	N
1066	Male	3	2021-10-26	N
1067	Female	11	2021-10-25	N
1068	Male	5	2021-10-25	N
1069	Male	7	2021-10-25	N
1070	Male	4	2021-10-26	N
1071	Male	5	2021-10-26	N
1072	Male	6	2021-10-26	N
1073	Male	6	2021-10-26	N
1074	Female	4	2021-10-26	N
1075	Male	4	2021-10-27	N
1076	Male	8	2021-10-27	N
1077	Female	6	2021-10-27	N
1078	Male	4	2021-10-26	N
1079	Female	5	2021-10-26	N
1080	Female	3	2021-11-01	N
1081	Female	6	2021-11-01	N
1082	Female	4	2021-11-01	N
1083	Female	4	2021-11-01	N
1084	Male	5	2021-11-02	N
1085	Male	5	2021-11-02	N
1086	Male	2	2021-11-01	N
1087	Female	7	2021-11-01	N
1088	Male	3	2021-11-01	N
1089	Female	1	2021-11-02	N
1090	Male	4	2021-11-01	N
1091	Female	6 months	2021-11-01	N
1092	Male	4	2021-11-02	N
1093	Male	3	2021-11-01	N
1094	Male	8	2021-11-02	N
1095	Male	2	2021-11-02	N
1096	Male	4	2021-11-02	N
1097	Female	2	2021-11-02	N
1098	Male	11	2021-11-02	N
1099	Female	8	2021-11-02	N
1100	Female	7 months	2021-11-02	N
1101	Male	7	2021-11-02	N
1102	Male	1	2021-11-02	N
1103	Male	3	2021-11-02	N
1104	Female	1	2021-11-02	N
1105	Male	8	2021-11-08	N
1106	Male	4	2021-11-08	N
1107	Male	2	2021-11-08	N
1108	Female	6	2021-11-07	N
1109	Male	2	2021-11-08	N
1110	Male	5	2021-11-08	N
1111	Female	1	2021-11-08	N
1112	Female	3	2021-11-09	N
1113	Female	2	2021-11-08	N
1114	Male	3	2021-11-08	N
1115	Male	1	2021-11-08	N
1116	Female	2	2021-11-08	N
1117	Male	7	2021-11-09	N
1118	Male	11	2021-11-08	N
1119	Female	4	2021-11-08	N
1120	Female	3	2021-11-09	N
1121	Female	3	2021-11-09	N
1122	Male	5	2021-11-08	N
1123	Female	1	2021-11-09	N
1124	Male	2	2021-11-09	N
1125	Male	3	2021-11-08	N
1126	Male	5	2021-11-09	N
1127	Female	2	2021-11-09	N
1128	Male	2	2021-11-09	N
1129	Female	1	2021-11-08	N
1130	Male	3	2021-11-15	N
1131	Male	7 months	2021-11-15	N
1132	Female	5	2021-11-15	N
1133	Male	7	2021-11-15	N
1134	Male	2	2021-11-16	N
1135	Male	5	2021-11-16	N
1136	Female	3	2021-11-15	N
1137	Female	2	2021-11-15	N
1138	Female	2	2021-11-16	N
1139	Male	5	2021-11-16	N
1140	Female	3	2021-11-16	N
1141	Female	5	2021-11-16	N
1142	Female	3	2021-11-16	N
1143	Male	11	2021-11-16	N
1144	Male	7	2021-11-15	N
1145	Female	6	2021-11-15	N
1146	Female	2	2021-11-16	N
1147	Female	11	2021-11-16	N
1148	Female	3	2021-11-16	N
1149	Female	4	2021-11-16	N
1150	Female	2	2021-11-15	N
1151	Male	9	2021-11-16	N
1152	Male	3	2021-11-16	N
1153	Female	3	2021-11-16	N
1154	Male	3	2021-11-16	N
1155	Male	9 months	2021-11-21	N
1156	Male	8	2021-11-22	N
1157	Female	3	2021-11-22	N
1158	Male	2	2021-11-22	N
1159	Male	8	2021-11-22	N
1160	Female	5	2021-11-21	N
1161	Female	5	2021-11-22	N
1162	Male	6	2021-11-22	N
1163	Female	1	2021-11-22	N
1164	Male	3	2021-11-23	N
1165	Male	1	2021-11-23	N
1166	Male	5	2021-11-21	N
1167	Female	1	2021-11-22	N
1168	Male	11	2021-11-22	N
1169	Male	5	2021-11-22	N
1170	Male	4	2021-11-22	N
1171	Male	4	2021-11-23	N
1172	Female	4	2021-11-23	N
1173	Female	3	2021-11-23	N
1174	Male	9	2021-11-23	N
1175	Male	5	2021-11-23	N
1176	Male	5	2021-11-22	N
1177	Male	2	2021-11-22	N
1178	Male	2	2021-11-22	N
1179	Female	5 months	2021-11-23	N
1180	Female	9	2021-11-29	N
1181	Female	6	2021-11-29	N
1182	Male	1	2021-11-29	N
1183	Female	6	2021-11-28	N
1184	Male	1	2021-11-28	N
1185	Male	3	2021-11-28	P
1186	Female	3	2021-11-28	N
1187	Female	2	2021-11-29	N
1188	Female	4	2021-11-29	N
1189	Female	8	2021-11-30	N
1190	Male	5	2021-11-29	N
1191	Male	13	2021-11-29	N
1192	Male	3	2021-11-29	N
1193	Male	6	2021-11-29	N
1194	Male	7	2021-11-29	N
1195	Male	4	2021-11-29	N
1196	Female	3	2021-11-29	N
1197	Female	2	2021-11-30	N
1198	Male	2	2021-11-30	N
1199	Male	3	2021-11-30	N
1200	Male	4	2021-11-30	N
1201	Female	3	2021-11-30	N
1202	Male	6	2021-11-30	N
1203	Female	2	2021-11-30	N
1204	Male	10 months	2021-11-30	N
1205	Female	7	2021-12-06	N
1206	Male	3	2021-12-05	N
1207	Male	7	2021-12-05	N
1208	Male	6	2021-12-06	N
1209	Male	2	2021-12-06	N
1210	Male	7	2021-12-06	N
1211	Male	1	2021-12-05	N
1212	Female	12	2021-12-05	N
1213	Male	2	2021-12-06	N
1214	Male	2	2021-12-04	N
1215	Male	1	2021-12-04	N
1216	Female	5	2021-12-06	N
1217	Male	9	2021-12-04	N
1218	Male	4	2021-12-06	N
1219	Female	2	2021-12-05	N
1220	Female	5	2021-12-06	N
1221	Male	2	2021-12-06	N
1222	Female	9	2021-12-06	N
1223	Female	9	2021-12-06	N
1224	Male	4	2021-12-07	P
1225	Male	4	2021-12-06	N
1226	Male	9	2021-12-07	N
1227	Female	5	2021-12-06	N
1228	Male	7	2021-12-06	N
1229	Male	1	2021-12-06	N
1230	Male	3	2021-12-13	N
1231	Female	12	2021-12-12	N
1232	Male	5	2021-12-12	P	PIV-3
1233	Female	5	2021-12-12	N
1234	Male	3	2021-12-12	N
1235	Male	6	2021-12-12	N
1236	Female	9	2021-12-13	N
1237	Male	2	2021-12-13	N
1238	Male	11 months	2021-12-13	N
1239	Female	5	2021-12-13	N
1240	Female	5	2021-12-13	N
1241	Female	1	2021-12-13	N
1242	Female	3	2021-12-12	N
1243	Male	8	2021-12-11	N
1244	Male	4	2021-12-13	N
1245	Male	3	2021-12-13	N
1246	Male	5	2021-12-11	P
1247	Female	5	2021-12-12	N
1248	Female	8	2021-12-12	N
1249	Male	1	2021-12-12	N
1250	Female	9	2021-12-13	N
1251	Male	5	2021-12-13	N
1252	Male	9 months	2021-12-12	N
1253	Female	4	2021-12-13	N
1254	Male	3	2021-12-13	N
1255	Male	2	2021-12-19	N
1256	Male	11	2021-12-19	N
1257	Female	5	2021-12-19	N
1258	Female	6	2021-12-20	N
1259	Male	3	2021-12-20	N
1260	Male	4	2021-12-20	N
1261	Female	8	2021-12-20	N
1262	Male	5	2021-12-19	N
1263	Male	4	2021-12-19	N
1264	Female	3	2021-12-20	N
1265	Female	4 months	2021-12-20	N
1266	Male	2	2021-12-20	N
1267	Female	2	2021-12-19	P	ADV
1268	Male	7	2021-12-20	N
1269	Male	3	2021-12-20	N
1270	Male	8	2021-12-20	N
1271	Male	2	2021-12-21	N
1272	Female	5	2021-12-21	N
1273	Female	9	2021-12-20	N
1274	Female	13	2021-12-20	N
1275	Male	2	2021-12-19	N
1276	Male	7	2021-12-20	N
1277	Female	3	2021-12-20	P
1278	Female	4	2021-12-20	N
1279	Male	9	2021-12-20	N
1280	Female	8 months	2021-12-21	N
1281	Female	7	2021-12-26	N
1282	Male	2	2021-12-26	N
1283	Male	3	2021-12-26	N
1284	Female	3	2021-12-26	N
1285	Male	3	2021-12-26	N
1286	Female	7	2021-12-27	N
1287	Female	3	2021-12-26	P
1288	Female	5	2021-12-27	N
1289	Male	3	2021-12-27	N
1290	Male	3	2021-12-27	N
1291	Male	5	2021-12-27	N
1292	Female	6	2021-12-26	N
1293	Male	4	2021-12-27	N
1294	Male	7	2021-12-27	P
1295	Female	4	2021-12-27	P
1296	Female	3	2021-12-27	N
1297	Female	5	2021-12-27	N
1298	Female	2	2021-12-27	N
1299	Male	11	2021-12-27	N
1300	Male	6	2021-12-28	N
1301	Male	11	2021-12-28	P
1302	Female	5	2021-12-28	N
1303	Female	1	2021-12-28	N
1304	Male	6	2021-12-28	N
1305	Female	8	2021-12-28	N

## Sheet: 2022
Number	Gender	Age	Data	Result	Co-infection
1	Female	6	2022-01-02	N
2	Male	3	2022-01-02	N
3	Male	3	2022-01-01	N
4	Female	6	2022-01-02	N
5	Male	5	2022-01-02	N
6	Female	4	2022-01-02	N
7	Male	3	2022-01-03	N
8	Male	9	2022-01-02	N
9	Female	3	2022-01-03	P
10	Male	8	2022-01-02	N
11	Female	9	2022-01-01	N
12	Female	3	2022-01-02	N
13	Male	6	2022-01-02	N
14	Male	5	2022-01-02	N
15	Male	9	2022-01-04	N
16	Male	4	2022-01-04	N
17	Female	2	2022-01-04	N
18	Male	1	2022-01-03	N
19	Male	11 months	2022-01-03	N
20	Male	3	2022-01-03	N
21	Male	6	2022-01-03	N
22	Female	9	2022-01-03	N
23	Female	4	2022-01-02	N
24	Male	2	2022-01-04	N
25	Male	4	2022-01-03	N
26	Male	6	2022-01-10	N
27	Male	5	2022-01-10	N
28	Female	8	2022-01-09	N
29	Female	1	2022-01-09	N
30	Female	8	2022-01-10	P
31	Female	2	2022-01-10	N
32	Female	4	2022-01-10	N
33	Female	1	2022-01-10	N
34	Male	1	2022-01-10	N
35	Male	3	2022-01-10	N
36	Female	7	2022-01-10	N
37	Male	6	2022-01-10	P	PIV-1
38	Male	4	2022-01-10	N
39	Male	9	2022-01-10	N
40	Male	10	2022-01-10	N
41	Male	11	2022-01-10	N
42	Female	6	2022-01-10	N
43	Male	4	2022-01-11	P	ADV
44	Female	8	2022-01-11	N
45	Male	11	2022-01-11	N
46	Male	15	2022-01-11	N
47	Male	10 months	2022-01-11	N
48	Female	9 months	2022-01-11	N
49	Male	3	2022-01-10	N
50	Male	5	2022-01-11	N
51	Male	12	2022-01-17	N
52	Male	10	2022-01-17	N
53	Male	5	2022-01-17	N
54	Male	7	2022-01-16	N
55	Male	5	2022-01-17	N
56	Male	2	2022-01-17	N
57	Male	3	2022-01-16	N
58	Female	8	2022-01-17	N
59	Female	5	2022-01-17	N
60	Female	10	2022-01-17	N
61	Male	5	2022-01-18	N
62	Female	4	2022-01-18	N
63	Male	5	2022-01-17	N
64	Female	8	2022-01-18	N
65	Female	4	2022-01-18	P
66	Male	8	2022-01-18	N
67	Female	6	2022-01-17	N
68	Male	5	2022-01-17	N
69	Female	8 months	2022-01-17	N
70	Male	5	2022-01-18	N
71	Male	3	2022-01-18	N
72	Female	3	2022-01-18	N
73	Male	4	2022-01-17	P
74	Female	3	2022-01-17	N
75	Female	6	2022-01-18	N
76	Male	13	2022-01-23	N
77	Female	2	2022-01-23	N
78	Female	7	2022-01-23	N
79	Male	2	2022-01-24	P
80	Male	5	2022-01-24	N
81	Male	3	2022-01-24	N
82	Male	4	2022-01-24	N
83	Female	7	2022-01-24	N
84	Male	10	2022-01-24	N
85	Male	3	2022-01-24	N
86	Male	15	2022-01-24	N
87	Female	5	2022-01-24	N
88	Male	6	2022-01-24	P
89	Female	2	2022-01-24	N
90	Male	9 months	2022-01-25	N
91	Female	5	2022-01-25	N
92	Male	3	2022-01-25	N
93	Male	9	2022-01-24	N
94	Male	2	2022-01-24	P
95	Female	6	2022-01-24	P
96	Female	3	2022-01-24	P
97	Male	6	2022-01-24	N
98	Male	5	2022-01-24	N
99	Female	4	2022-01-24	N
100	Male	14	2022-01-24	N
101	Male	5	2022-01-31	N
102	Female	4	2022-01-31	N
103	Female	7	2022-02-01	N
104	Female	6	2022-02-01	P
105	Male	6	2022-02-01	N
106	Male	2	2022-02-01	N
107	Female	8 months	2022-02-01	N
108	Female	7	2022-02-01	N
109	Male	2	2022-02-01	P
110	Male	2	2022-02-02	N
111	Female	5	2022-02-02	N
112	Female	13	2022-02-01	N
113	Male	3	2022-02-01	N
114	Male	10	2022-02-01	N
115	Female	2	2022-02-01	N
116	Female	1	2022-02-01	N
117	Female	5 months	2022-02-01	P
118	Male	1	2022-02-02	N
119	Male	8	2022-02-02	N
120	Male	3	2022-02-02	N
121	Male	13	2022-02-02	N
122	Female	2	2022-02-02	N
123	Male	10	2022-02-02	P
124	Male	2	2022-02-02	N
125	Female	1	2022-02-02	N
126	Male	5	2022-02-07	N
127	Male	7	2022-02-07	N
128	Female	3	2022-02-07	N
129	Male	7	2022-02-07	N
130	Male	3	2022-02-07	N
131	Female	3	2022-02-07	N
132	Female	2	2022-02-07	N
133	Male	1	2022-02-07	N
134	Female	4	2022-02-07	N
135	Female	5	2022-02-07	N
136	Female	2	2022-02-06	N
137	Male	2	2022-02-06	N
138	Male	7	2022-02-06	N
139	Male	7	2022-02-07	N
140	Female	9	2022-02-07	N
141	Female	5	2022-02-07	N
142	Male	1	2022-02-07	N
143	Male	7	2022-02-07	N
144	Female	2	2022-02-07	N
145	Female	2	2022-02-07	N
146	Female	2	2022-02-07	N
147	Female	1	2022-02-07	N
148	Female	5	2022-02-07	N
149	Female	3	2022-02-07	N
150	Male	11	2022-02-07	P
151	Male	1	2022-02-13	N
152	Female	2	2022-02-13	P
153	Male	4	2022-02-14	P
154	Female	5	2022-02-14	N
155	Male	2	2022-02-14	N
156	Male	3 months	2022-02-14	N
157	Female	4	2022-02-14	N
158	Male	3 months	2022-02-14	N
159	Male	5	2022-02-14	N
160	Male	6	2022-02-14	N
161	Female	10 months	2022-02-14	N
162	Male	2	2022-02-14	N
163	Male	7 months	2022-02-14	N
164	Male	4	2022-02-14	N
165	Female	3	2022-02-14	N
166	Male	1	2022-02-15	N
167	Male	2	2022-02-14	P
168	Female	8 months	2022-02-14	N
169	Male	2 months	2022-02-14	N
170	Male	2	2022-02-14	N
171	Male	1	2022-02-14	N
172	Male	10	2022-02-15	N
173	Male	4	2022-02-15	N
174	Female	5 months	2022-02-15	N
175	Female	2	2022-02-15	N
176	Male	4	2022-02-20	P
177	Male	4	2022-02-20	N
178	Male	6	2022-02-21	N
179	Male	3	2022-02-21	N
180	Male	3	2022-02-21	N
181	Male	9	2022-02-21	N
182	Male	6	2022-02-21	N
183	Male	10 months	2022-02-21	N
184	Male	2	2022-02-21	N
185	Male	2	2022-02-20	N
186	Female	7	2022-02-20	N
187	Male	2	2022-02-21	N
188	Male	8	2022-02-21	N
189	Male	10 months	2022-02-21	N
190	Male	12	2022-02-21	N
191	Female	1	2022-02-22	N
192	Female	7	2022-02-22	N
193	Male	6	2022-02-22	N
194	Female	7	2022-02-22	N
195	Male	1	2022-02-22	N
196	Female	2	2022-02-22	N
197	Male	1	2022-02-21	N
198	Male	11	2022-02-21	P
199	Female	3	2022-02-21	P
200	Male	4	2022-02-21	P
201	Female	5	2022-03-01	P	IBV
202	Female	15	2022-03-01	N
203	Female	5	2022-02-28	N
204	Female	4	2022-02-28	P
205	Female	13	2022-03-01	P
206	Male	8	2022-03-01	N
207	Female	5	2022-03-01	N
208	Male	6	2022-02-28	N
209	Female	5	2022-02-28	N
210	Female	4	2022-02-28	P
211	Male	10	2022-02-28	N
212	Male	14	2022-03-01	N
213	Female	5	2022-03-01	N
214	Male	5 months	2022-03-01	P	PIV-1
215	Male	10	2022-03-01	P
216	Female	4	2022-03-01	N
217	Male	3	2022-03-01	P
218	Female	5	2022-03-01	N
219	Female	4	2022-03-01	N
220	Male	5	2022-03-01	N
221	Male	10	2022-03-01	N
222	Male	4	2022-03-02	N
223	Female	5	2022-03-02	N
224	Male	4	2022-03-01	N
225	Female	4	2022-03-01	N
226	Female	7	2022-03-07	N
227	Female	5	2022-03-07	P
228	Male	4	2022-03-07	P
229	Male	3	2022-03-07	N
230	Female	7	2022-03-07	P
231	Female	4	2022-03-07	N
232	Female	3 months	2022-03-07	N
233	Female	7	2022-03-07	N
234	Female	2	2022-03-07	N
235	Male	4	2022-03-07	N
236	Male	6	2022-03-07	N
237	Male	3	2022-03-08	N
238	Male	4	2022-03-08	N
239	Male	8	2022-03-08	N
240	Male	8	2022-03-08	N
241	Male	4	2022-03-08	N
242	Female	7	2022-03-07	N
243	Female	10	2022-03-07	N
244	Female	11	2022-03-07	N
245	Male	6	2022-03-08	N
246	Female	4	2022-03-08	N
247	Female	6	2022-03-08	N
248	Female	10	2022-03-08	N
249	Male	16	2022-03-08	N
250	Male	10	2022-03-07	N
251	Female	8	2022-03-14	N
252	Female	2	2022-03-14	P
253	Male	10 months	2022-03-14	N
254	Male	7	2022-03-14	N
255	Male	2	2022-03-14	N
256	Female	13	2022-03-15	N
257	Male	10	2022-03-15	N
258	Male	10	2022-03-15	N
259	Male	7	2022-03-15	N
260	Female	4	2022-03-14	N
261	Male	8	2022-03-15	N
262	Male	8	2022-03-15	N
263	Male	7	2022-03-14	N
264	Female	1	2022-03-14	N
265	Male	2	2022-03-14	P
266	Female	3	2022-03-14	N
267	Female	9	2022-03-15	N
268	Female	1	2022-03-15	P
269	Female	4	2022-03-14	P
270	Female	2	2022-03-14	N
271	Female	8 months	2022-03-15	N
272	Female	11 months	2022-03-15	N
273	Male	15	2022-03-15	N
274	Male	1	2022-03-15	N
275	Male	2	2022-03-14	N
276	Male	2	2022-03-21	N
277	Female	11	2022-03-21	N
278	Male	17	2022-03-21	N
279	Male	4	2022-03-21	N
280	Male	5	2022-03-21	P
281	Female	7	2022-03-21	N
282	Male	4 months	2022-03-20	N
283	Female	2	2022-03-21	P	RSV-B
284	Female	9	2022-03-21	N
285	Female	5	2022-03-21	N
286	Male	7	2022-03-21	N
287	Female	7	2022-03-21	N
288	Male	8	2022-03-21	N
289	Male	7	2022-03-21	N
290	Female	3	2022-03-22	N
291	Female	1	2022-03-22	P	IBV
292	Female	4	2022-03-22	N
293	Male	3	2022-03-22	N
294	Female	3	2022-03-22	N
295	Female	3	2022-03-21	P
296	Male	9	2022-03-22	P
297	Female	4	2022-03-22	P
298	Male	3	2022-03-22	P
299	Female	6	2022-03-21	N
300	Male	3	2022-03-22	P
301	Female	1	2022-03-28	P
302	Female	3	2022-03-28	P	PIV-1
303	Female	5	2022-03-28	N
304	Female	11	2022-03-29	N
305	Female	7	2022-03-29	N
306	Female	6	2022-03-29	N
307	Female	6	2022-03-29	N
308	Female	4	2022-03-29	N
309	Female	1	2022-03-29	N
310	Male	3	2022-03-29	N
311	Female	2	2022-03-28	N
312	Male	2	2022-03-28	N
313	Male	11	2022-03-28	N
314	Female	6	2022-03-28	N
315	Male	7	2022-03-28	N
316	Male	4	2022-03-28	P
317	Male	2	2022-03-29	P
318	Male	5	2022-03-29	N
319	Female	3	2022-03-29	N
320	Female	3	2022-03-29	N
321	Male	8	2022-03-29	N
322	Male	8	2022-03-29	N
323	Male	3	2022-03-29	P
324	Male	10	2022-03-29	N
325	Male	4	2022-03-29	N
326	Male	7	2022-04-04	N
327	Male	9 months	2022-04-04	P
328	Male	8 months	2022-04-04	N
329	Male	3	2022-04-04	N
330	Male	3	2022-04-04	P
331	Female	3	2022-04-05	N
332	Male	3	2022-04-05	P
333	Female	4	2022-04-04	N
334	Male	4	2022-04-04	N
335	Female	8	2022-04-05	N
336	Male	2	2022-04-04	N
337	Female	2	2022-04-04	N
338	Male	7	2022-04-04	N
339	Female	3	2022-04-05	N
340	Female	5	2022-04-05	N
341	Male	10	2022-04-05	P
342	Male	6	2022-04-05	N
343	Male	6	2022-04-05	N
344	Male	8	2022-04-05	N
345	Female	4	2022-04-05	P
346	Male	13	2022-04-04	N
347	Female	6	2022-04-04	N
348	Male	2	2022-04-05	N
349	Male	1	2022-04-05	N
350	Male	3	2022-04-05	N
351	Male	4	2022-04-11	P
352	Male	6	2022-04-11	N
353	Female	4	2022-04-11	N
354	Female	11	2022-04-11	N
355	Male	5	2022-04-12	N
356	Female	2	2022-04-12	N
357	Male	10	2022-04-12	N
358	Female	3	2022-04-12	N
359	Female	6	2022-04-11	N
360	Female	13	2022-04-11	N
361	Male	9 months	2022-04-11	N
362	Female	5 months	2022-04-11	N
363	Female	1	2022-04-12	N
364	Female	1	2022-04-12	N
365	Female	4	2022-04-12	N
366	Male	10	2022-04-11	N
367	Male	4	2022-04-11	N
368	Male	7	2022-04-12	N
369	Female	11	2022-04-12	N
370	Male	7	2022-04-12	N
371	Male	3	2022-04-12	N
372	Female	5	2022-04-12	N
373	Male	4	2022-04-12	N
374	Male	4	2022-04-12	P
375	Male	11	2022-04-12	N
376	Female	3	2022-04-18	N
377	Female	11 months	2022-04-18	N
378	Female	1	2022-04-18	N
379	Female	1	2022-04-18	N
380	Male	2	2022-04-18	N
381	Male	1	2022-04-18	N
382	Male	3	2022-04-18	N
383	Male	6	2022-04-17	N
384	Male	4	2022-04-17	N
385	Female	6	2022-04-17	N
386	Female	5	2022-04-17	N
387	Male	9 months	2022-04-18	N
388	Male	11	2022-04-18	N
389	Female	3	2022-04-18	P
390	Male	3	2022-04-18	P
391	Male	3	2022-04-18	N
392	Male	5	2022-04-18	N
393	Male	1	2022-04-18	N
394	Female	8 months	2022-04-19	N
395	Female	5	2022-04-19	N
396	Male	5	2022-04-19	N
397	Female	1	2022-04-18	N
398	Male	5 months	2022-04-18	N
399	Male	5	2022-04-18	N
400	Female	9	2022-04-19	N
401	Male	3	2022-04-24	N
402	Female	1	2022-04-24	N
403	Female	12	2022-04-25	N
404	Male	2	2022-04-25	N
405	Male	9	2022-04-25	N
406	Male	5	2022-04-25	N
407	Male	2	2022-04-26	P
408	Female	2	2022-04-25	N
409	Female	7	2022-04-25	N
410	Female	8	2022-04-25	N
411	Male	2	2022-04-24	N
412	Male	6	2022-04-25	N
413	Female	11	2022-04-25	N
414	Female	1	2022-04-25	N
415	Male	11	2022-04-25	P
416	Male	13	2022-04-25	N
417	Female	4	2022-04-26	N
418	Female	5	2022-04-26	N
419	Male	4	2022-04-25	N
420	Female	4	2022-04-25	N
421	Female	3 months	2022-04-25	N
422	Male	4	2022-04-25	N
423	Male	10 months	2022-04-26	N
424	Female	6	2022-04-26	N
425	Female	1	2022-04-26	N
426	Male	2	2022-05-02	N
427	Female	4	2022-05-02	N
428	Female	3	2022-05-02	P
429	Female	4	2022-05-01	N
430	Female	2	2022-05-02	N
431	Female	1	2022-05-02	N
432	Female	7	2022-05-02	N
433	Female	7	2022-05-02	N
434	Female	1	2022-05-01	N
435	Female	8	2022-05-02	N
436	Female	3	2022-05-02	N
437	Female	8	2022-05-02	N
438	Male	8	2022-05-01	N
439	Male	11 months	2022-05-02	N
440	Male	1	2022-05-02	N
441	Male	6	2022-05-02	N
442	Male	5	2022-05-02	N
443	Female	4	2022-05-02	N
444	Male	2	2022-05-03	N
445	Male	4	2022-05-03	N
446	Male	3	2022-05-03	P
447	Male	3	2022-05-03	N
448	Female	3	2022-05-03	N
449	Male	7	2022-05-03	N
450	Female	12	2022-05-03	N
451	Male	3	2022-05-09	N
452	Female	8	2022-05-09	N
453	Female	3	2022-05-09	N
454	Male	2	2022-05-10	N
455	Male	5	2022-05-10	N
456	Male	9	2022-05-10	N
457	Female	14	2022-05-09	N
458	Female	6	2022-05-09	N
459	Female	3	2022-05-10	N
460	Male	6	2022-05-09	N
461	Female	4	2022-05-09	N
462	Female	2	2022-05-10	N
463	Male	1	2022-05-10	N
464	Male	3	2022-05-10	N
465	Female	9 months	2022-05-10	N
466	Female	4	2022-05-10	N
467	Female	10	2022-05-10	N
468	Male	4	2022-05-10	N
469	Male	4	2022-05-10	N
470	Female	4	2022-05-10	N
471	Female	8	2022-05-10	N
472	Female	1	2022-05-10	N
473	Male	1	2022-05-09	N
474	Male	2	2022-05-10	N
475	Female	9 months	2022-05-10	N
476	Female	10 months	2022-05-16	P
477	Female	9 months	2022-05-16	N
478	Female	3	2022-05-16	N
479	Female	4	2022-05-16	N
480	Female	7	2022-05-16	N
481	Female	2	2022-05-16	N
482	Male	6	2022-05-16	N
483	Male	13	2022-05-16	N
484	Female	5	2022-05-15	N
485	Male	11 months	2022-05-15	P
486	Female	3	2022-05-16	P
487	Female	2	2022-05-16	N
488	Male	5	2022-05-16	N
489	Male	7	2022-05-16	N
490	Female	3	2022-05-16	N
491	Male	9 months	2022-05-17	N
492	Female	5	2022-05-17	N
493	Male	8	2022-05-17	N
494	Male	5	2022-05-17	N
495	Male	14	2022-05-17	N
496	Female	2	2022-05-17	N
497	Female	4	2022-05-16	N
498	Male	2	2022-05-17	N
499	Male	4	2022-05-16	N
500	Female	5	2022-05-22	N
501	Female	9	2022-05-22	N
502	Male	5	2022-05-22	N
503	Male	2	2022-05-23	N
504	Female	4	2022-05-23	N
505	Male	6	2022-05-23	N
506	Male	5	2022-05-23	N
507	Male	13	2022-05-22	N
508	Female	4	2022-05-23	N
509	Male	7	2022-05-23	N
510	Male	11	2022-05-23	N
511	Male	4	2022-05-23	N
512	Male	1	2022-05-23	N
513	Male	5	2022-05-23	N
514	Female	5	2022-05-23	N
515	Male	5	2022-05-23	N
516	Female	11 months	2022-05-23	N
517	Female	10	2022-05-23	N
518	Female	5	2022-05-24	N
519	Male	10	2022-05-24	N
520	Female	11	2022-05-23	N
521	Male	5	2022-05-23	N
522	Female	7	2022-05-24	N
523	Female	4	2022-05-24	N
524	Male	8	2022-05-24	N
525	Female	2	2022-05-30	N
526	Female	6	2022-05-30	N
527	Female	14	2022-05-30	N
528	Male	7 months	2022-05-30	N
529	Male	12	2022-05-30	N
530	Female	2	2022-05-30	N
531	Female	7	2022-05-30	N
532	Female	14	2022-05-29	N
533	Female	4	2022-05-29	N
534	Male	5	2022-05-30	N
535	Male	6 months	2022-05-31	N
536	Female	4	2022-05-31	N
537	Male	9	2022-05-31	N
538	Female	7	2022-05-31	N
539	Female	2	2022-05-31	N
540	Male	17	2022-05-31	N
541	Female	4	2022-05-31	N
542	Female	3	2022-05-31	N
543	Male	4	2022-05-31	N
544	Male	2	2022-05-30	N
545	Female	3	2022-05-30	N
546	Female	4	2022-05-30	N
547	Female	5	2022-05-30	N
548	Male	3	2022-05-30	P
549	Female	4	2022-05-31	N
550	Male	1	2022-06-06	N
551	Female	10	2022-06-06	N
552	Female	3	2022-06-05	N
553	Male	6	2022-06-05	N
554	Male	5	2022-06-05	N
555	Female	7	2022-06-05	N
556	Male	4	2022-06-06	N
557	Male	5	2022-06-05	N
558	Male	5	2022-06-05	N
559	Male	6	2022-06-06	N
560	Male	6	2022-06-06	N
561	Female	4	2022-06-06	N
562	Male	3	2022-06-07	N
563	Male	12	2022-06-07	N
564	Male	3	2022-06-07	N
565	Male	1	2022-06-07	N
566	Female	5	2022-06-07	N
567	Female	2	2022-06-07	N
568	Male	12	2022-06-06	N
569	Female	4	2022-06-06	N
570	Male	11	2022-06-07	N
571	Male	6	2022-06-07	N
572	Male	16	2022-06-06	N
573	Male	9	2022-06-13	N
574	Female	10	2022-06-13	N
575	Male	8	2022-06-13	N
576	Male	4	2022-06-13	N
577	Male	8	2022-06-13	N
578	Female	5	2022-06-14	N
579	Male	7	2022-06-14	N
580	Male	6	2022-06-14	N
581	Female	5	2022-06-13	N
582	Female	5	2022-06-13	N
583	Male	7	2022-06-13	N
584	Female	11	2022-06-13	N
585	Male	3	2022-06-14	N
586	Male	3	2022-06-14	N
587	Male	8	2022-06-14	N
588	Male	3	2022-06-14	N
589	Female	1	2022-06-13	N
590	Male	8 months	2022-06-13	N
591	Male	9	2022-06-14	N
592	Male	4	2022-06-14	N
593	Male	2	2022-06-13	N
594	Male	3	2022-06-14	N
595	Female	2	2022-06-14	N
596	Male	4	2022-06-13	N
597	Male	3	2022-06-13	N
598	Female	3	2022-06-21	N
599	Male	3	2022-06-20	N
600	Male	5	2022-06-19	N
601	Female	5 months	2022-06-19	N
602	Male	7 months	2022-06-19	N
603	Female	4	2022-06-19	N
604	Female	7 months	2022-06-20	N
605	Female	2	2022-06-20	N
606	Male	5	2022-06-20	N
607	Female	6	2022-06-20	N
608	Male	4	2022-06-20	N
609	Male	2	2022-06-20	N
610	Female	4	2022-06-20	N
611	Male	5	2022-06-21	N
612	Female	6	2022-06-21	N
613	Female	2	2022-06-21	N
614	Female	6	2022-06-20	N
615	Male	6	2022-06-21	N
616	Female	4	2022-06-21	N
617	Female	9 months	2022-06-21	N
618	Female	6	2022-06-20	N
619	Male	2	2022-06-21	N
620	Male	4	2022-06-21	N
621	Male	4	2022-06-21	N
622	Male	6	2022-06-20	N
623	Male	5	2022-06-27	N
624	Female	6	2022-06-27	N
625	Male	3	2022-06-27	N
626	Female	7	2022-06-27	N
627	Male	4	2022-06-28	N
628	Female	1	2022-06-28	N
629	Female	5	2022-06-28	N
630	Female	7	2022-06-27	N
631	Male	7	2022-06-27	N
632	Female	7	2022-06-28	N
633	Male	2	2022-06-28	N
634	Female	4	2022-06-28	N
635	Female	6	2022-06-27	N
636	Male	5	2022-06-27	N
637	Male	2	2022-06-28	N
638	Female	3	2022-06-28	N
639	Female	3	2022-06-28	N
640	Female	9 months	2022-06-28	N
641	Female	4	2022-06-28	N
642	Female	3	2022-06-28	N
643	Male	5	2022-06-28	N
644	Male	3	2022-06-28	N
645	Male	2	2022-06-27	N
646	Male	6	2022-06-27	N
647	Male	6	2022-06-27	N
648	Male	3	2022-06-28	N
649	Male	15	2022-07-03	N
650	Male	8	2022-07-03	N
651	Male	3	2022-07-04	N
652	Male	2	2022-07-04	N
653	Female	4	2022-07-04	N
654	Male	2	2022-07-04	N
655	Female	4	2022-07-04	N
656	Male	8	2022-07-04	N
657	Male	5	2022-07-04	N
658	Male	6 months	2022-07-04	N
659	Male	6	2022-07-04	N
660	Male	4	2022-07-03	N
661	Male	6	2022-07-04	N
662	Male	2	2022-07-04	N
663	Male	3	2022-07-04	N
664	Female	7	2022-07-04	N
665	Female	8	2022-07-04	N
666	Female	5	2022-07-04	N
667	Male	5	2022-07-04	N
668	Male	3	2022-07-05	N
669	Male	7	2022-07-05	N
670	Female	6	2022-07-05	N
671	Male	4	2022-07-05	N
672	Female	8	2022-07-05	N
673	Male	4	2022-07-05	N
674	Female	2	2022-07-11	N
675	Female	9	2022-07-11	N
676	Female	9	2022-07-11	N
677	Male	6	2022-07-11	N
678	Female	5	2022-07-11	N
679	Male	5	2022-07-11	N
680	Male	17	2022-07-12	N
681	Male	13	2022-07-12	N
682	Female	1	2022-07-12	N
683	Female	11	2022-07-11	N
684	Male	8	2022-07-11	N
685	Female	11	2022-07-11	N
686	Male	11	2022-07-11	N
687	Male	2	2022-07-11	N
688	Male	2	2022-07-11	N
689	Female	2	2022-07-12	N
690	Female	2	2022-07-12	N
691	Male	6	2022-07-12	N
692	Female	3	2022-07-12	N
693	Female	2	2022-07-12	N
694	Female	6	2022-07-12	N
695	Male	2	2022-07-12	N
696	Female	11	2022-07-12	N
697	Female	6	2022-07-12	N
698	Male	5	2022-07-12	N
699	Male	2	2022-07-18	N
700	Female	9	2022-07-18	N
701	Male	2	2022-07-18	N
702	Female	6	2022-07-18	N
703	Female	5	2022-07-18	N
704	Male	2	2022-07-18	N
705	Male	2	2022-07-18	N
706	Female	7	2022-07-17	N
707	Female	6	2022-07-17	N
708	Male	11 months	2022-07-17	N
709	Female	9	2022-07-17	P	H3
710	Male	3	2022-07-18	N
711	Male	6	2022-07-19	N
712	Male	2	2022-07-19	N
713	Female	3	2022-07-19	N
714	Female	2	2022-07-19	N
715	Male	1	2022-07-19	P
716	Female	2	2022-07-19	N
717	Female	4	2022-07-19	N
718	Male	3	2022-07-18	N
719	Male	4	2022-07-18	N
720	Female	3	2022-07-18	P	ADV
721	Female	6	2022-07-18	N
722	Male	2	2022-07-18	N
723	Male	8	2022-07-19	N
724	Male	6	2022-07-25	N
725	Female	7 months	2022-07-25	N
726	Male	10 months	2022-07-25	N
727	Male	2	2022-07-25	N
728	Female	11 months	2022-07-25	N
729	Male	12	2022-07-25	N
730	Female	11 months	2022-07-25	N
731	Male	10 months	2022-07-26	N
732	Female	1	2022-07-26	P
733	Female	5	2022-07-26	N
734	Male	5	2022-07-26	N
735	Female	3	2022-07-26	N
736	Female	6	2022-07-26	N
737	Female	6	2022-07-26	N
738	Female	10 months	2022-07-25	N
739	Female	6	2022-07-25	N
740	Male	3	2022-07-25	N
741	Female	1	2022-07-25	N
742	Female	3	2022-07-25	N
743	Female	3	2022-07-25	N
744	Male	4	2022-07-24	N
745	Male	3	2022-07-24	N
746	Female	7	2022-07-25	N
747	Male	7	2022-07-25	N
748	Male	3	2022-07-26	N
749	Female	4	2022-07-31	N
750	Male	11 months	2022-08-01	N
751	Male	5	2022-07-31	N
752	Male	3	2022-07-31	N
753	Male	3	2022-07-31	N
754	Male	3	2022-07-31	P
755	Male	11	2022-07-31	N
756	Female	8 months	2022-07-31	N
757	Male	3	2022-07-31	N
758	Male	3	2022-07-31	N
759	Male	1	2022-07-31	N
760	Male	12	2022-07-31	N
761	Female	4	2022-07-31	N
762	Female	5	2022-07-31	N
763	Female	4	2022-08-01	N
764	Female	2	2022-08-01	N
765	Male	3	2022-08-01	N
766	Male	10	2022-07-31	N
767	Female	3	2022-08-02	N
768	Female	7	2022-08-02	N
769	Male	8	2022-08-02	N
770	Male	10	2022-08-02	N
771	Male	7	2022-08-02	N
772	Male	4	2022-08-02	N
773	Male	6	2022-08-02	N
774	Male	5	2022-08-07	N
775	Male	5	2022-08-06	N
776	Male	2	2022-08-06	N
777	Male	8	2022-08-06	N
778	Male	10	2022-08-07	N
779	Male	2	2022-08-06	N
780	Male	6	2022-08-06	N
781	Male	3	2022-08-07	N
782	Male	9	2022-08-07	N
783	Male	2	2022-08-06	N
784	Male	4	2022-08-06	N
785	Male	2	2022-08-07	N
786	Male	1	2022-08-07	N
787	Male	5	2022-08-07	N
788	Male	14	2022-08-08	N
789	Female	5 months	2022-08-09	N
790	Female	11 months	2022-08-08	N
791	Male	3	2022-08-09	N
792	Male	6	2022-08-07	N
793	Female	6	2022-08-09	N
794	Female	1	2022-08-08	N
795	Female	5	2022-08-09	N
796	Female	1	2022-08-09	N
797	Male	6	2022-08-07	N
798	Female	3	2022-08-08	N
799	Male	2	2022-08-15	N
800	Female	10	2022-08-15	N
801	Female	5 months	2022-08-15	N
802	Female	5	2022-08-16	N
803	Male	5	2022-08-16	N
804	Male	15	2022-08-16	N
805	Male	11	2022-08-16	N
806	Female	7 months	2022-08-16	N
807	Female	7	2022-08-15	N
808	Male	4	2022-08-15	N
809	Male	1	2022-08-15	N
810	Male	1	2022-08-15	N
811	Male	9 months	2022-08-16	N
812	Male	9	2022-08-16	N
813	Male	8	2022-08-16	N
814	Male	3	2022-08-16	N
815	Female	5	2022-08-16	N
816	Male	6	2022-08-16	N
817	Male	2	2022-08-16	N
818	Female	5	2022-08-16	N
819	Female	5	2022-08-16	N
820	Male	7 months	2022-08-16	N
821	Female	4	2022-08-16	N
822	Female	3	2022-08-16	N
823	Female	2	2022-08-16	N
824	Female	2	2022-08-22	N
825	Female	1	2022-08-22	N
826	Female	2	2022-08-22	N
827	Female	2	2022-08-22	N
828	Female	9	2022-08-22	N
829	Female	8	2022-08-22	N
830	Male	3	2022-08-22	N
831	Female	1	2022-08-23	N
832	Male	3	2022-08-23	N
833	Female	2	2022-08-23	N
834	Female	3	2022-08-22	N
835	Male	13	2022-08-22	N
836	Male	2	2022-08-23	N
837	Male	3	2022-08-23	N
838	Female	4	2022-08-23	N
839	Female	1	2022-08-23	N
840	Male	1	2022-08-23	N
841	Female	3	2022-08-23	N
842	Male	4	2022-08-23	N
843	Female	7	2022-08-23	N
844	Female	2	2022-08-23	N
845	Male	7	2022-08-23	N
846	Female	4	2022-08-22	N
847	Male	2	2022-08-22	N
848	Male	9 months	2022-08-23	N
849	Female	9 months	2022-08-29	N
850	Male	3	2022-08-29	P	HRV
851	Male	8 months	2022-08-29	N
852	Female	2	2022-08-29	N
853	Male	2	2022-08-29	N
854	Male	5 months	2022-08-29	N
855	Male	3	2022-08-29	N
856	Female	1	2022-08-30	N
857	Male	1	2022-08-30	N
858	Female	6	2022-08-30	N
859	Male	1	2022-08-30	N
860	Female	13	2022-08-30	N
861	Male	1	2022-08-30	N
862	Male	11	2022-08-30	N
863	Male	2	2022-08-30	N
864	Male	8 months	2022-08-30	N
865	Male	1	2022-08-30	N
866	Female	4	2022-08-30	N
867	Female	5	2022-08-31	N
868	Female	3	2022-08-31	N
869	Female	5	2022-08-31	N
870	Female	3	2022-08-31	N
871	Male	2	2022-08-31	N
872	Female	2	2022-08-31	N
873	Female	6 months	2022-08-31	N
874	Male	3	2022-09-05	N
875	Male	3	2022-09-05	N
876	Female	8	2022-09-05	N
877	Female	11	2022-09-05	N
878	Female	1	2022-09-06	N
879	Female	2	2022-09-06	N
880	Male	4	2022-09-06	N
881	Female	3	2022-09-06	N
882	Female	2	2022-09-06	N
883	Female	4	2022-09-05	N
884	Female	3	2022-09-05	N
885	Male	5	2022-09-06	N
886	Male	4	2022-09-05	P
887	Male	2	2022-09-05	N
888	Female	14	2022-09-05	N
889	Male	13	2022-09-06	N
890	Male	12	2022-09-06	N
891	Male	3	2022-09-06	N
892	Male	4	2022-09-06	N
893	Male	10	2022-09-06	N
894	Male	3	2022-09-06	N
895	Male	13	2022-09-05	N
896	Female	6	2022-09-06	N
897	Male	5	2022-09-06	N
898	Male	1	2022-09-06	N
899	Female	2	2022-09-11	N
900	Male	3 months	2022-09-11	N
901	Female	6 months	2022-09-12	N
902	Male	3	2022-09-12	N
903	Male	3	2022-09-12	N
904	Female	4	2022-09-11	N
905	Male	4	2022-09-12	N
906	Male	6	2022-09-11	N
907	Male	3	2022-09-11	N
908	Male	1	2022-09-12	N
909	Male	9	2022-09-12	N
910	Male	5	2022-09-13	N
911	Male	3	2022-09-13	N
912	Male	3	2022-09-13	N
913	Female	2	2022-09-12	N
914	Male	10	2022-09-13	N
915	Female	6	2022-09-13	N
916	Male	3	2022-09-13	N
917	Female	3	2022-09-13	N
918	Female	10	2022-09-14	N
919	Male	2	2022-09-13	N
920	Female	3	2022-09-13	N
921	Female	11	2022-09-13	N
922	Male	11	2022-09-13	N
923	Male	3	2022-09-13	N
924	Female	5	2022-09-19	N
925	Female	3	2022-09-17	N
926	Male	12	2022-09-18	N
927	Female	1	2022-09-18	N
928	Male	6	2022-09-18	N
929	Male	3	2022-09-18	N
930	Male	1	2022-09-19	N
931	Male	8	2022-09-18	N
932	Female	4	2022-09-18	N
933	Male	2	2022-09-19	N
934	Female	5	2022-09-18	N
935	Male	4	2022-09-18	N
936	Male	3	2022-09-19	N
937	Female	4	2022-09-19	N
938	Female	3	2022-09-19	N
939	Male	6	2022-09-20	N
940	Female	7	2022-09-20	N
941	Female	8	2022-09-19	N
942	Male	6	2022-09-19	N
943	Male	3	2022-09-19	N
944	Male	5	2022-09-19	N
945	Female	6	2022-09-20	N
946	Female	5	2022-09-18	N
947	Female	4	2022-09-19	N
948	Female	8	2022-09-20	N
949	Male	4	2022-09-24	N
950	Male	1	2022-09-25	N
951	Male	11	2022-09-25	N
952	Male	6	2022-09-25	N
953	Male	7	2022-09-24	N
954	Female	2	2022-09-25	N
955	Female	3	2022-09-25	N
956	Female	8	2022-09-25	N
957	Male	2	2022-09-25	N
958	Female	4	2022-09-26	N
959	Male	5	2022-09-25	N
960	Female	3	2022-09-24	N
961	Male	10	2022-09-25	N
962	Female	1	2022-09-27	N
963	Female	9 months	2022-09-27	N
964	Male	6	2022-09-27	N
965	Male	7	2022-09-26	N
966	Female	1	2022-09-26	N
967	Male	6	2022-09-25	N
968	Male	2	2022-09-25	N
969	Female	2	2022-09-26	N
970	Female	4	2022-09-25	N
971	Female	3	2022-09-26	N
972	Female	3	2022-09-26	N
973	Female	2	2022-09-25	N
974	Female	4	2022-10-03	N
975	Male	3	2022-10-03	N
976	Female	5	2022-10-03	N
977	Female	4	2022-10-04	N
978	Male	7 months	2022-10-03	N
979	Male	4	2022-10-03	N
980	Male	3	2022-10-03	N
981	Male	4	2022-10-02	N
982	Male	11 months	2022-10-03	N
983	Male	8	2022-10-03	N
984	Female	3	2022-10-03	N
985	Female	9	2022-10-03	N
986	Female	2	2022-10-02	N
987	Female	4 months	2022-10-02	N
988	Male	6	2022-10-03	N
989	Male	4	2022-10-03	N
990	Female	8	2022-10-03	N
991	Male	7 months	2022-10-03	N
992	Female	2	2022-10-03	N
993	Female	4	2022-10-03	N
994	Male	1	2022-10-04	N
995	Female	5	2022-10-04	N
996	Male	4	2022-10-04	N
997	Female	3	2022-10-04	N
998	Male	2	2022-10-03	N
999	Male	6	2022-10-10	N
1000	Female	3	2022-10-10	N
1001	Male	2	2022-10-10	N
1002	Male	1	2022-10-10	P
1003	Male	3	2022-10-10	N
1004	Female	3	2022-10-10	N
1005	Male	9	2022-10-11	N
1006	Male	7	2022-10-11	N
1007	Female	1	2022-10-11	N
1008	Female	3	2022-10-11	N
1009	Male	6	2022-10-11	N
1010	Male	2	2022-10-11	N
1011	Male	6	2022-10-10	N
1012	Male	6	2022-10-10	N
1013	Male	4	2022-10-10	N
1014	Male	9	2022-10-11	N
1015	Male	4	2022-10-11	N
1016	Female	3	2022-10-11	N
1017	Male	5 months	2022-10-12	N
1018	Male	6	2022-10-12	N
1019	Male	3	2022-10-12	N
1020	Female	9 months	2022-10-12	N
1021	Male	2	2022-10-11	N
1022	Female	7	2022-10-12	N
1023	Female	1	2022-10-12	N
1024	Female	4	2022-10-17	N
1025	Male	3	2022-10-17	N
1026	Female	1	2022-10-17	N
1027	Female	8	2022-10-17	N
1028	Female	8	2022-10-17	N
1029	Male	2	2022-10-17	N
1030	Male	3	2022-10-17	N
1031	Female	6	2022-10-18	N
1032	Male	5	2022-10-18	N
1033	Female	7	2022-10-18	N
1034	Female	5	2022-10-18	P	ADV
1035	Female	5	2022-10-17	N
1036	Female	1	2022-10-17	N
1037	Female	4	2022-10-17	N
1038	Male	3	2022-10-17	N
1039	Female	8	2022-10-18	N
1040	Male	7	2022-10-18	N
1041	Female	1	2022-10-18	N
1042	Male	2	2022-10-18	N
1043	Male	3	2022-10-18	N
1044	Female	3	2022-10-18	N
1045	Male	2	2022-10-17	N
1046	Male	1	2022-10-17	N
1047	Male	1	2022-10-18	N
1048	Male	2	2022-10-18	N
1049	Female	4	2022-10-24	N
1050	Female	2	2022-10-24	N
1051	Male	14	2022-10-24	N
1052	Male	11 months	2022-10-24	N
1053	Female	9	2022-10-24	N
1054	Male	4	2022-10-24	N
1055	Male	4 months	2022-10-24	N
1056	Male	1	2022-10-23	N
1057	Male	3	2022-10-23	N
1058	Female	11	2022-10-24	N
1059	Male	7	2022-10-24	N
1060	Male	7	2022-10-24	N
1061	Female	6	2022-10-25	N
1062	Female	5	2022-10-25	N
1063	Male	3	2022-10-25	N
1064	Female	3	2022-10-25	N
1065	Male	6	2022-10-25	N
1066	Male	4	2022-10-25	N
1067	Male	4 months	2022-10-25	N
1068	Male	6	2022-10-25	N
1069	Male	2	2022-10-25	N
1070	Female	8	2022-10-24	N
1071	Female	1	2022-10-24	N
1072	Male	2	2022-10-24	N
1073	Female	3	2022-10-24	N
1074	Female	10	2022-10-31	N
1075	Male	3	2022-10-31	N
1076	Female	3	2022-10-31	N
1077	Female	10	2022-10-30	N
1078	Female	3	2022-10-30	N
1079	Male	12	2022-10-30	N
1080	Male	3	2022-10-31	N
1081	Female	6	2022-10-31	N
1082	Male	10	2022-10-31	N
1083	Female	4	2022-10-31	N
1084	Male	1	2022-10-31	N
1085	Male	3	2022-10-30	N
1086	Female	3	2022-10-30	N
1087	Female	4	2022-10-30	N
1088	Female	11 months	2022-10-30	N
1089	Male	5	2022-10-30	N
1090	Female	4	2022-10-30	N
1091	Female	4	2022-10-30	N
1092	Female	3	2022-10-29	N
1093	Male	6	2022-10-30	N
1094	Female	5 months	2022-10-30	N
1095	Female	1	2022-10-30	N
1096	Male	4	2022-10-31	N
1097	Female	1	2022-10-31	N
1098	Female	4	2022-10-31	N
1099	Male	3	2022-11-07	N
1100	Male	5	2022-11-07	N
1101	Female	8	2022-11-07	N
1102	Male	4	2022-11-06	N
1103	Male	2	2022-11-06	N
1104	Female	3	2022-11-06	N
1105	Female	7	2022-11-07	N
1106	Female	7	2022-11-06	N
1107	Female	3	2022-11-07	N
1108	Male	4	2022-11-06	N
1109	Female	6	2022-11-06	N
1110	Male	10	2022-11-06	N
1111	Male	2	2022-11-07	N
1112	Female	7 months	2022-11-06	N
1113	Female	9	2022-11-06	N
1114	Male	1	2022-11-07	N
1115	Male	2	2022-11-07	N
1116	Female	2	2022-11-07	N
1117	Male	5	2022-11-07	N
1118	Female	4	2022-11-07	N
1119	Female	3	2022-11-07	N
1120	Female	2	2022-11-07	N
1121	Male	9 months	2022-11-07	N
1122	Male	4	2022-11-06	N
1123	Male	3 months	2022-11-06	N
1124	Female	4 months	2022-11-13	N
1125	Male	3	2022-11-13	N
1126	Male	3	2022-11-13	N
1127	Male	5	2022-11-13	N
1128	Female	5	2022-11-12	N
1129	Female	7	2022-11-12	N
1130	Female	1	2022-11-13	N
1131	Male	2	2022-11-13	N
1132	Male	2	2022-11-13	N
1133	Male	1	2022-11-13	N
1134	Male	3	2022-11-14	N
1135	Male	4	2022-11-14	N
1136	Female	3	2022-11-14	N
1137	Female	1	2022-11-13	N
1138	Female	4	2022-11-13	N
1139	Male	3	2022-11-13	N
1140	Male	5	2022-11-14	N
1141	Male	3	2022-11-14	N
1142	Female	3	2022-11-14	N
1143	Female	10	2022-11-14	N
1144	Male	8	2022-11-14	N
1145	Male	2	2022-11-14	N
1146	Male	15	2022-11-14	N
1147	Female	3	2022-11-14	N
1148	Male	1	2022-11-13	N
1149	Male	4	2022-11-21	N
1150	Female	4	2022-11-20	N
1151	Male	9	2022-11-20	N
1152	Male	5	2022-11-21	N
1153	Female	7	2022-11-21	P
1154	Female	8	2022-11-21	N
1155	Female	8	2022-11-21	N
1156	Female	5	2022-11-21	N
1157	Male	8	2022-11-20	N
1158	Male	2	2022-11-20	N
1159	Female	6 months	2022-11-20	N
1160	Male	5	2022-11-21	N
1161	Male	3	2022-11-21	N
1162	Male	13	2022-11-21	N
1163	Female	6	2022-11-21	N
1164	Male	2	2022-11-21	N
1165	Male	1	2022-11-20	N
1166	Female	3	2022-11-20	N
1167	Female	1	2022-11-21	N
1168	Male	1	2022-11-21	N
1169	Male	1	2022-11-21	N
1170	Male	2	2022-11-20	N
1171	Male	4	2022-11-20	N
1172	Female	1	2022-11-21	N
1173	Male	5	2022-11-21	N
1174	Female	2	2022-11-27	N
1175	Female	10 months	2022-11-27	N
1176	Male	9	2022-11-27	N
1177	Female	14	2022-11-27	N
1178	Female	5	2022-11-27	N
1179	Male	6	2022-11-27	P
1180	Female	9	2022-11-27	N
1181	Male	7	2022-11-27	N
1182	Male	3	2022-11-27	N
1183	Female	6	2022-11-27	N
1184	Female	3	2022-11-26	N
1185	Female	2	2022-11-26	P
1186	Male	4	2022-11-26	N
1187	Male	4	2022-11-27	N
1188	Male	4	2022-11-27	N
1189	Male	3	2022-11-27	N
1190	Male	4	2022-11-27	N
1191	Male	4	2022-11-27	N
1192	Male	7	2022-11-28	N
1193	Male	1	2022-11-28	N
1194	Female	3	2022-11-28	P
1195	Female	2	2022-11-28	N
1196	Male	4	2022-11-28	N
1197	Male	4	2022-11-28	N
1198	Female	5	2022-11-28	N
1199	Male	5	2022-12-05	P
1200	Female	9	2022-12-05	N
1201	Female	6	2022-12-05	N
1202	Male	3	2022-12-05	N
1203	Male	3	2022-12-05	N
1204	Male	4	2022-12-04	N
1205	Male	4	2022-12-05	N
1206	Female	1	2022-12-05	N
1207	Female	2	2022-12-04	N
1208	Male	3	2022-12-05	N
1209	Female	4	2022-12-05	N
1210	Female	9	2022-12-05	N
1211	Female	6	2022-12-05	N
1212	Male	3	2022-12-05	N
1213	Male	9	2022-12-05	N
1214	Female	6	2022-12-05	N
1215	Male	5	2022-12-05	N
1216	Female	2	2022-12-04	N
1217	Male	3	2022-12-04	N
1218	Male	4	2022-12-05	N
1219	Male	3	2022-12-05	N
1220	Female	5	2022-12-05	N
1221	Male	9	2022-12-05	N
1222	Male	4	2022-12-05	N
1223	Male	4	2022-12-06	N
1224	Male	2	2022-12-11	N
1225	Female	3	2022-12-11	N
1226	Male	3	2022-12-11	P	RSV-A
1227	Male	4	2022-12-11	N
1228	Male	4	2022-12-11	P
1229	Female	10	2022-12-11	N
1230	Female	4	2022-12-11	P
1231	Female	7	2022-12-11	N
1232	Female	2 months	2022-12-11	N
1233	Female	2	2022-12-10	N
1234	Male	8	2022-12-10	N
1235	Female	3	2022-12-10	N
1236	Female	6	2022-12-11	N
1237	Female	6	2022-12-12	N
1238	Male	3	2022-12-12	P
1239	Male	4	2022-12-12	N
1240	Male	3	2022-12-12	N
1241	Male	5	2022-12-12	N
1242	Male	5	2022-12-12	N
1243	Male	6	2022-12-12	N
1244	Male	3	2022-12-12	N
1245	Female	3	2022-12-11	N
1246	Male	2	2022-12-11	N
1247	Female	12	2022-12-11	P
1248	Male	4	2022-12-11	N
1249	Female	2	2022-12-18	N
1250	Female	13	2022-12-18	N
1251	Female	1	2022-12-18	N
1252	Male	5	2022-12-18	N
1253	Female	5	2022-12-18	P
1254	Male	8 months	2022-12-18	N
1255	Female	3	2022-12-18	P	RSV-B
1256	Female	10	2022-12-18	N
1257	Male	2	2022-12-18	N
1258	Female	11	2022-12-18	N
1259	Male	2	2022-12-17	N
1260	Female	3	2022-12-17	P
1261	Female	12	2022-12-17	N
1262	Female	4	2022-12-19	N
1263	Female	4	2022-12-19	N
1264	Male	2	2022-12-19	N
1265	Male	2	2022-12-19	N
1266	Female	1	2022-12-19	N
1267	Female	12	2022-12-18	N
1268	Female	7	2022-12-18	N
1269	Male	11	2022-12-18	N
1270	Female	13	2022-12-19	N
1271	Female	3	2022-12-19	N
1272	Female	14	2022-12-19	N
1273	Female	1	2022-12-18	N
1274	Female	6	2022-12-25	N
1275	Male	11	2022-12-25	N
1276	Male	5	2022-12-25	N
1277	Male	4	2022-12-25	N
1278	Female	10	2022-12-25	N
1279	Male	10	2022-12-25	N
1280	Male	8	2022-12-24	N
1281	Male	8	2022-12-24	N
1282	Male	7	2022-12-24	N
1283	Female	10 months	2022-12-25	N
1284	Male	10	2022-12-25	N
1285	Female	13	2022-12-25	N
1286	Male	3	2022-12-26	N
1287	Female	1	2022-12-26	N
1288	Male	3	2022-12-26	N
1289	Male	9	2022-12-26	N
1290	Female	4	2022-12-26	N
1291	Male	16 months	2022-12-26	N
1292	Male	8	2022-12-25	N
1293	Female	2	2022-12-25	N
1294	Female	11 months	2022-12-26	N
1295	Female	2	2022-12-26	N
1296	Female	10 months	2022-12-26	N
1297	Female	7	2022-12-26	N
1298	Female	2	2022-12-26	N

## Sheet: 2023
Number	Gender	Age	Data	Result	Co-infection
1	Female	2	2023-01-03	N
2	Female	4	2023-01-03	N
3	Male	7	2023-01-03	N
4	Male	11 months	2023-01-03	N
5	Male	11	2023-01-03	N
6	Female	4 months	2023-01-03	N
7	Female	3	2023-01-03	N
8	Female	1	2023-01-03	N
9	Male	7 months	2023-01-03	N
10	Male	6	2023-01-03	N
11	Female	6 months	2023-01-03	N
12	Male	6	2023-01-03	N
13	Female	5	2023-01-03	N
14	Female	7	2023-01-03	N
15	Female	3 months	2023-01-03	N
16	Male	2	2023-01-03	N
17	Male	6 months	2023-01-03	N
18	Male	2	2023-01-03	N
19	Male	5 months	2023-01-03	N
20	Female	2	2023-01-03	N
21	Male	7	2023-01-03	N
22	Male	3	2023-01-03	N
23	Female	3	2023-01-03	N
24	Female	4	2023-01-03	N
25	Female	7	2023-01-03	N
26	Female	4	2023-01-09	N
27	Male	2 months	2023-01-09	N
28	Male	3	2023-01-09	N
29	Female	4	2023-01-09	N
30	Male	5	2023-01-09	N
31	Male	12	2023-01-09	N
32	Male	2	2023-01-09	N
33	Female	3	2023-01-09	N
34	Female	1	2023-01-09	N
35	Female	10	2023-01-09	N
36	Male	5	2023-01-09	N
37	Male	1	2023-01-09	N
38	Male	5	2023-01-09	N
39	Female	7	2023-01-10	N
40	Male	8	2023-01-10	N
41	Male	4	2023-01-10	N
42	Female	3	2023-01-10	N
43	Female	3	2023-01-10	N
44	Female	1	2023-01-10	N
45	Male	3	2023-01-10	N
46	Female	3	2023-01-10	N
47	Male	1	2023-01-10	N
48	Male	6	2023-01-10	N
49	Male	9	2023-01-10	N
50	Male	7	2023-01-10	N
51	Male	8 months	2023-01-16	N
52	Female	1	2023-01-17	N
53	Male	4	2023-01-17	N
54	Male	4	2023-01-17	N
55	Female	1	2023-01-17	N
56	Male	3	2023-01-17	N
57	Female	7	2023-01-17	N
58	Female	2	2023-01-17	N
59	Male	1	2023-01-17	N
60	Female	4	2023-01-17	N
61	Female	7	2023-01-17	N
62	Male	5	2023-01-17	N
63	Male	5	2023-01-17	N
64	Female	7	2023-01-17	N
65	Male	5	2023-01-17	N
66	Female	5	2023-01-17	N
67	Male	5	2023-01-17	N
68	Female	5 months	2023-01-17	N
69	Female	10	2023-01-17	N
70	Male	4	2023-01-17	N
71	Male	4	2023-01-17	N
72	Female	6	2023-01-17	N
73	Male	5	2023-01-17	N
74	Female	8	2023-01-17	N
75	Female	1	2023-01-17	N
76	Female	6	2023-01-28	N
77	Female	1	2023-01-28	N
78	Female	13	2023-01-28	N
79	Female	11 months	2023-01-28	N
80	Female	9	2023-01-28	N
81	Female	6	2023-01-28	N
82	Male	4	2023-01-28	N
83	Male	3 months 8 days	2023-01-28	N
84	Male	7	2023-01-28	N
85	Male	3	2023-01-28	N
86	Male	12	2023-01-28	N
87	Female	4	2023-01-28	N
88	Female	9	2023-01-28	N
89	Male	2	2023-01-28	N
90	Male	2	2023-01-28	N
91	Male	11	2023-01-28	N
92	Male	7	2023-01-28	N
93	Female	2	2023-01-28	N
94	Male	1	2023-01-28	N
95	Male	8	2023-01-28	N
96	Male	6	2023-01-28	N
97	Male	7	2023-01-28	N
98	Male	1	2023-01-28	N
99	Male	7	2023-01-28	N
100	Female	8 months+	2023-01-28	N
101	Male	5	2023-01-31	N
102	Male	2	2023-01-31	N
103	Female	5	2023-01-31	N
104	Female	1	2023-01-31	N
105	Female	1	2023-01-31	N
106	Female	6	2023-01-31	N
107	Male	2	2023-01-31	N
108	Male	2	2023-01-31	N
109	Male	7	2023-01-31	N
110	Male	3	2023-01-31	N
111	Male	1	2023-01-31	N
112	Male	4	2023-01-31	N
113	Female	10	2023-01-31	N
114	Male	6	2023-01-31	N
115	Male	1	2023-01-31	N
116	Male	1	2023-01-31	N
117	Female	6	2023-01-31	N
118	Male	10	2023-01-31	N
119	Female	2	2023-01-31	N
120	Female	3	2023-01-31	N
121	Female	6	2023-01-31	N
122	Male	1	2023-01-31	N
123	Male	2	2023-01-31	N
124	Female	2	2023-01-31	N
125	Male	3	2023-01-31	N
126	Male	6	2023-02-08	N
127	Female	3	2023-02-08	N
128	Female	8	2023-02-08	N
129	Female	7	2023-02-08	N
130	Female	5	2023-02-08	N
131	Male	9	2023-02-08	N
132	Male	14	2023-02-08	N
133	Female	3	2023-02-08	N
134	Male	7	2023-02-08	N
135	Female	3	2023-02-08	N
136	Female	2	2023-02-08	N
137	Male	3	2023-02-08	N
138	Male	6	2023-02-08	N
139	Female	11 months	2023-02-08	N
140	Female	7	2023-02-08	N
141	Male	1	2023-02-08	N
142	Male	8 months	2023-02-08	N
143	Male	1	2023-02-08	N
144	Male	8	2023-02-08	N
145	Male	1	2023-02-08	N
146	Male	11 months	2023-02-08	N
147	Female	9 months	2023-02-08	N
148	Female	9 months	2023-02-08	N
149	Female	2	2023-02-08	N
150	Male	3	2023-02-08	N
151	Male	2	2023-02-15	N
152	Female	11	2023-02-15	N
153	Male	1	2023-02-15	N
154	Male	2	2023-02-15	N
155	Female	2	2023-02-15	N
156	Male	6	2023-02-15	N
157	Male	3	2023-02-15	N
158	Female	3	2023-02-15	N
159	Female	3	2023-02-15	N
160	Female	1	2023-02-15	N
161	Female	7	2023-02-15	N
162	Female	3	2023-02-15	N
163	Male	11	2023-02-15	N
164	Male	12	2023-02-15	N
165	Male	3	2023-02-15	N
166	Male	11	2023-02-15	N
167	Female	8	2023-02-15	N
168	Female	3	2023-02-15	N
169	Male	5	2023-02-15	N
170	Female	1	2023-02-15	N
171	Male	3	2023-02-15	N
172	Female	1	2023-02-15	N
173	Female	1 months	2023-02-15	N
174	Male	1 months	2023-02-15	N
175	Male	1	2023-02-15	N
176	Male	1	2023-02-22	N
177	Female	6	2023-02-22	N
178	Female	7	2023-02-22	N
179	Female	7	2023-02-22	N
180	Male	6	2023-02-22	N
181	Female	7	2023-02-22	N
182	Female	2	2023-02-22	N
183	Female	8	2023-02-22	N
184	Male	11 months	2023-02-22	N
185	Female	4	2023-02-22	N
186	Female	2	2023-02-22	N
187	Male	1	2023-02-22	N
188	Male	16	2023-02-22	N
189	Female	3 months	2023-02-22	N
190	Male	8	2023-02-22	N
191	Female	10	2023-02-22	N
192	Female	6	2023-02-22	N
193	Male	9	2023-02-22	N
194	Male	4	2023-02-22	N
195	Male	1	2023-02-22	N
196	Male	3	2023-02-22	N
197	Male	5	2023-02-22	N
198	Male	6	2023-02-22	N
199	Male	2	2023-02-22	N
200	Female	4	2023-02-21	N
201	Male	6	2023-03-01	N
202	Male	13	2023-03-01	N
203	Male	12	2023-03-01	N
204	Female	8	2023-03-01	N
205	Female	3	2023-03-01	N
206	Male	8	2023-03-01	N
207	Male	8	2023-03-01	N
208	Female	5	2023-03-01	N
209	Male	4	2023-03-01	N
210	Male	7	2023-03-01	N
211	Female	2	2023-03-01	N
212	Male	2	2023-03-01	N
213	Female	1	2023-03-01	N
214	Male	6	2023-03-01	N
215	Female	8	2023-03-01	N
216	Male	8	2023-03-01	N
217	Male	14	2023-03-01	N
218	Male	11	2023-03-01	N
219	Female	6	2023-03-01	N
220	Female	6 months	2023-03-01	N
221	Female	1	2023-04-12	N
222	Male	3	2023-03-01	N
223	Male	5	2023-03-01	N
224	Female	4	2023-03-01	N
225	Female	5	2023-03-01	N
226	Female	12	2023-03-08	N
227	Male	10	2023-03-08	N
228	Female	10	2023-03-08	N
229	Female	12	2023-03-08	N
230	Male	2	2023-03-08	N
231	Male	5	2023-03-08	N
232	Male	10	2023-03-08	N
233	Female	5	2023-03-08	N
234	Male	10	2023-03-08	N
235	Male	13	2023-03-08	N
236	Male	5	2023-03-08	N
237	Female	7	2023-03-08	N
238	Male	7	2023-03-08	N
239	Male	9	2023-03-08	N
240	Female	8	2023-03-08	N
241	Male	6	2023-03-08	N
242	Male	1	2023-09-20	N
243	Female	8	2023-03-08	N
244	Male	6	2023-03-08	N
245	Female	6	2023-03-08	N
246	Female	13	2023-03-08	N
247	Male	2	2023-03-08	N
248	Male	4	2023-03-08	N
249	Male	6	2023-03-08	N
250	Male	11	2023-03-08	N
251	Female	1	2023-10-11	N
252	Female	7	2023-03-15	N
253	Female	1	2023-12-06	N
254	Male	7	2023-03-15	N
255	Male	8	2023-03-15	N
256	Female	8	2023-03-15	N
257	Female	7	2023-03-15	N
258	Male	10	2023-03-15	N
259	Female	8	2023-03-15	N
260	Female	2	2023-12-13	N
261	Female	8	2023-03-15	N
262	Male	13	2023-03-15	N
263	Female	14	2023-03-15	N
264	Male	10	2023-03-15	N
265	Female	11	2023-03-15	N
266	Female	8	2023-03-15	N
267	Male	8	2023-03-15	N
268	Male	10	2023-03-15	N
269	Female	9	2023-03-15	N
270	Female	12	2023-03-15	N
271	Male	6	2023-03-15	N
272	Female	3	2023-03-22	N
273	Female	8 months	2023-03-15	N
274	Female	7	2023-03-15	N
275	Female	10	2023-03-15	N
276	Male	14	2023-03-22	N
277	Female	13	2023-03-22	N
278	Male	6	2023-03-22	N
279	Female	7	2023-03-22	N
280	Male	3	2023-04-06	N
281	Female	6	2023-03-22	N
282	Female	4	2023-03-22	N
283	Female	2	2023-03-22	N
284	Male	5	2023-03-22	N
285	Female	4	2023-03-22	N
286	Male	5	2023-03-22	N
287	Male	13	2023-03-22	N
288	Female	10	2023-03-22	N
289	Male	11	2023-03-22	N
290	Female	3	2023-03-22	N
291	Female	16	2023-03-22	N
292	Male	13	2023-03-22	N
293	Male	13	2023-03-22	N
294	Female	7	2023-03-22	N
295	Male	5	2023-03-22	N
296	Female	8	2023-03-22	N
297	Male	3	2023-03-22	N
298	Male	10	2023-03-22	N
299	Male	3	2023-04-12	N
300	Male	12	2023-03-22	N
301	Female	7	2023-03-29	N
302	Male	5	2023-03-29	N
303	Male	4	2023-03-29	N
304	Female	6	2023-03-29	N
305	Male	9	2023-03-29	N
306	Female	11	2023-03-29	N
307	Female	9	2023-03-29	N
308	Female	8	2023-03-29	N
309	Male	1	2023-08-02	N
310	Female	7	2023-03-29	N
311	Male	8	2023-03-29	N
312	Male	13	2023-03-29	N
313	Female	10	2023-03-29	N
314	Male	7	2023-03-29	N
315	Female	10	2023-03-29	N
316	Female	14	2023-03-29	N
317	Male	8	2023-03-29	N
318	Male	7	2023-03-29	N
319	Female	12	2023-03-29	N
320	Female	2	2023-03-29	N
321	Female	16	2023-03-29	N
322	Male	1	2023-03-29	N
323	Female	6	2023-03-29	N
324	Male	16	2023-03-29	N
325	Male	16	2023-03-29	N
326	Female	14	2023-04-06	N
327	Male	3	2023-10-18	N
328	Female	1	2023-04-06	N
329	Female	3	2023-10-18	N
330	Female	3	2023-12-13	N
331	Male	12	2023-04-06	N
332	Female	5	2023-04-06	N
333	Male	4	2023-04-06	N
334	Female	3	2023-12-19	N
335	Male	4	2023-04-06	N
336	Female	4	2023-04-19	N
337	Female	4	2023-04-25	N
338	Female	8	2023-04-06	N
339	Male	2	2023-04-06	N
340	Female	6	2023-04-06	N
341	Male	4	2023-04-06	N
342	Female	4	2023-05-04	N
343	Female	6	2023-04-06	N
344	Female	6	2023-04-06	N
345	Female	11	2023-04-06	N
346	Male	6	2023-04-06	N
347	Male	10	2023-04-06	N
348	Male	6	2023-04-06	N
349	Female	3	2023-04-06	N
350	Male	4	2023-04-12	N
351	Female	5	2023-04-12	N
352	Female	9	2023-04-12	N
353	Female	4	2023-04-12	N
354	Male	4	2023-04-12	N
355	Male	9	2023-04-12	N
356	Male	4	2023-10-11	N
357	Female	4	2023-11-01	N
358	Male	4	2023-04-12	N
359	Female	13	2023-04-12	N
360	Female	10	2023-04-12	N
361	Female	4	2023-11-29	N
362	Female	9	2023-04-12	N
363	Male	11	2023-04-12	N
364	Male	4	2023-04-12	N
365	Male	11	2023-04-12	N
366	Female	5	2023-04-12	N
367	Male	6	2023-04-12	N
368	Male	4	2023-12-06	N
369	Female	7	2023-04-12	N
370	Female	1	2023-04-12	N
371	Female	15	2023-04-12	N
372	Female	13	2023-04-12	N
373	Female	3	2023-04-12	N
374	Female	2	2023-04-12	N
375	Female	4	2023-12-06	N
376	Female	4	2023-04-19	N
377	Male	9	2023-04-19	N
378	Female	4	2023-04-19	N
379	Female	9	2023-04-19	N
380	Male	4	2023-04-19	N
381	Male	6	2023-04-19	N
382	Male	6	2023-04-19	N
383	Male	7	2023-04-19	N
384	Female	5	2023-04-19	N
385	Female	12	2023-04-19	N
386	Male	4	2023-12-13	N
387	Female	12	2023-04-19	N
388	Female	6	2023-04-19	N
389	Female	7	2023-04-19	N
390	Male	4	2023-04-19	N
391	Female	5	2023-04-19	N
392	Male	8	2023-04-19	N
393	Female	4	2023-04-19	N
394	Male	4	2023-04-19	N
395	Male	4	2023-12-13	N
396	Male	5	2023-04-19	N
397	Female	9 months	2023-04-19	N
398	Female	5	2023-04-19	N
399	Female	2	2023-04-25	N
400	Female	5	2023-04-25	N
401	Male	12	2023-04-25	N
402	Male	4	2023-04-25	N
403	Male	12	2023-04-25	N
404	Male	1	2023-04-25	N
405	Male	3	2023-04-25	N
406	Male	4	2023-04-25	N
407	Male	3	2023-04-25	N
408	Female	4	2023-04-25	N
409	Female	1	2023-04-25	N
410	Female	5	2023-04-25	N
411	Male	3	2023-04-25	N
412	Female	1	2023-04-25	N
413	Male	6	2023-04-25	N
414	Female	13	2023-04-25	N
415	Male	4	2023-04-25	N
416	Male	3	2023-04-25	N
417	Male	3	2023-04-25	N
418	Female	2	2023-04-25	N
419	Female	5	2023-04-25	N
420	Female	6	2023-04-25	N
421	Male	4	2023-12-13	N
422	Male	2	2023-04-25	N
423	Male	12	2023-04-25	N
424	Male	6	2023-05-04	N
425	Female	8	2023-05-04	N
426	Male	3	2023-05-04	N
427	Male	8 months	2023-05-04	N
428	Female	6	2023-05-04	N
429	Male	4	2023-05-04	N
430	Female	4	2023-05-04	N
431	Female	3	2023-05-04	N
432	Female	5	2023-04-06	N
433	Female	1	2023-09-20	P
434	Female	5	2023-05-04	N
435	Male	1	2023-05-04	N
436	Female	5	2023-11-01	N
437	Female	3 months	2023-05-04	N
438	Male	2	2023-05-04	N
439	Male	1	2023-05-04	N
440	Male	4 months	2023-05-04	N
441	Female	2	2023-05-04	N
442	Male	1	2023-05-04	N
443	Male	5	2023-11-08	N
444	Female	5	2023-05-04	N
445	Male	16	2023-05-04	N
446	Female	6	2023-05-04	N
447	Female	3	2023-05-04	N
448	Female	3	2023-05-04	N
449	Male	11	2023-05-10	N
450	Male	4 months	2023-05-10	N
451	Male	1	2023-05-10	N
452	Female	9	2023-05-10	N
453	Female	13	2023-05-10	N
454	Female	2	2023-05-10	N
455	Female	5	2023-11-29	N
456	Female	5	2023-11-29	N
457	Female	1	2023-05-10	N
458	Male	12	2023-05-10	N
459	Male	1	2023-05-10	N
460	Female	3	2023-05-10	N
461	Female	7	2023-05-10	N
462	Male	3	2023-05-10	N
463	Female	2	2023-05-10	N
464	Male	4	2023-05-10	N
465	Male	6	2023-05-10	N
466	Female	1	2023-05-10	N
467	Male	2	2023-05-10	N
468	Female	6	2023-05-10	N
469	Female	7	2023-05-10	N
470	Male	8	2023-05-10	N
471	Female	5	2023-05-10	N
472	Male	15	2023-05-10	N
473	Female	4	2023-05-10	N
474	Male	6 months	2023-05-17	N
475	Male	9	2023-05-17	N
476	Female	4	2023-05-17	N
477	Female	16	2023-05-17	N
478	Female	17	2023-05-17	N
479	Female	2	2023-05-17	N
480	Female	1	2023-05-17	N
481	Male	12	2023-05-17	N
482	Male	5	2023-11-29	N
483	Female	5	2023-05-17	N
484	Male	9	2023-05-17	N
485	Male	1	2023-05-17	N
486	Female	15	2023-05-17	N
487	Female	9	2023-05-17	N
488	Female	8	2023-05-17	N
489	Female	3	2023-05-17	N
490	Female	9	2023-05-17	N
491	Male	1	2023-05-17	N
492	Female	9	2023-05-17	N
493	Female	8	2023-05-17	N
494	Male	6	2023-05-17	N
495	Female	7	2023-05-17	N
496	Female	15	2023-05-17	N
497	Male	2	2023-05-17	N
498	Male	3	2023-05-17	N
499	Female	2	2023-05-24	N
500	Male	4	2023-05-24	N
501	Female	5	2023-12-06	N
502	Male	12	2023-05-24	N
503	Male	8	2023-05-24	N
504	Male	2	2023-05-24	N
505	Female	15	2023-05-24	N
506	Male	15	2023-05-24	N
507	Male	1	2023-05-24	N
508	Female	3	2023-05-24	N
509	Male	2	2023-05-24	N
510	Male	1	2023-05-24	N
511	Female	10	2023-05-24	N
512	Male	1	2023-05-24	N
513	Male	5	2023-05-24	N
514	Male	7 months	2023-05-24	N
515	Male	8	2023-05-24	N
516	Female	7	2023-05-24	N
517	Male	4	2023-05-24	N
518	Male	5	2023-05-24	N
519	Female	3	2023-05-24	N
520	Male	4	2023-05-24	N
521	Male	4	2023-05-24	N
522	Female	5	2023-05-24	N
523	Male	11	2023-05-24	N
524	Female	9	2023-05-31	N
525	Female	9	2023-05-31	N
526	Female	3	2023-05-31	N
527	Female	4	2023-05-31	N
528	Male	1	2023-08-02	N
529	Male	2	2023-05-31	N
530	Female	3	2023-05-31	N
531	Male	2	2023-11-01	N
532	Male	3	2023-05-31	N
533	Female	4	2023-05-31	N
534	Female	9 months	2023-05-31	N
535	Male	12	2023-05-31	N
536	Male	6	2023-05-31	N
537	Female	11 months	2023-05-31	N
538	Female	2	2023-05-31	N
539	Female	1	2023-10-07	P
540	Male	1	2023-05-31	N
541	Male	9	2023-05-31	N
542	Female	1	2023-05-31	N
543	Female	3	2023-05-31	N
544	Female	3	2023-05-31	N
545	Male	4 months	2023-05-31	N
546	Male	7 months	2023-05-31	N
547	Male	4	2023-05-31	N
548	Female	6 months	2023-05-31	N
549	Female	8	2023-06-07	N
550	Male	2	2023-06-07	N
551	Female	4	2023-06-07	N
552	Male	2	2023-06-07	N
553	Female	4	2023-06-07	N
554	Male	1	2023-06-07	N
555	Female	5	2023-06-07	N
556	Female	4	2023-06-07	N
557	Male	2	2023-06-07	N
558	Male	10 months	2023-06-07	N
559	Male	8	2023-06-07	N
560	Male	10	2023-06-07	N
561	Male	3	2023-06-07	N
562	Female	2	2023-06-07	N
563	Female	8	2023-06-07	N
564	Male	4	2023-06-07	N
565	Male	6	2023-06-07	N
566	Female	4	2023-06-07	N
567	Female	1	2023-06-07	N
568	Female	6	2023-06-07	N
569	Female	7	2023-06-07	N
570	Male	3	2023-06-07	N
571	Female	5	2023-06-07	N
572	Female	1	2023-06-07	N
573	Female	6	2023-06-07	N
574	Male	1	2023-06-14	N
575	Female	10	2023-06-14	N
576	Male	4	2023-06-14	N
577	Male	5	2023-06-14	N
578	Male	6	2023-06-14	N
579	Female	1	2023-06-14	N
580	Female	5	2023-06-14	N
581	Male	7	2023-06-14	N
582	Female	4	2023-06-14	N
583	Male	10 months	2023-06-14	N
584	Female	5	2023-12-06	N
585	Female	6	2023-06-14	N
586	Female	5	2023-06-14	N
587	Male	16	2023-06-14	N
588	Female	6	2023-06-14	N
589	Female	2	2023-06-14	N
590	Male	4	2023-06-14	N
591	Female	15	2023-06-14	N
592	Male	4	2023-06-14	N
593	Male	1	2023-06-14	N
594	Male	1	2023-06-14	N
595	Male	6	2023-06-14	N
596	Female	6	2023-06-14	N
597	Male	3	2023-06-14	N
598	Male	8	2023-06-14	N
599	Male	2	2023-06-21	N
600	Male	5	2023-06-21	N
601	Male	12	2023-06-21	N
602	Male	4	2023-06-21	N
603	Male	2	2023-06-21	N
604	Male	7	2023-06-21	N
605	Male	9	2023-06-21	N
606	Male	5	2023-06-21	N
607	Female	4	2023-06-21	N
608	Male	5	2023-06-21	N
609	Male	4	2023-06-21	N
610	Male	7	2023-06-21	N
611	Male	3	2023-06-21	N
612	Male	1	2023-06-21	N
613	Male	4	2023-06-21	N
614	Male	8 months	2023-06-21	N
615	Female	4	2023-06-21	N
616	Female	3	2023-06-21	N
617	Male	1	2023-06-21	N
618	Male	1	2023-06-21	N
619	Female	3	2023-06-21	N
620	Male	3	2023-06-21	N
621	Female	2	2023-06-21	N
622	Female	3	2023-06-21	N
623	Male	4	2023-06-21	N
624	Male	4	2023-06-28	N
625	Male	11	2023-06-28	N
626	Male	3	2023-06-28	N
627	Male	4	2023-06-28	N
628	Female	2	2023-06-28	N
629	Male	10	2023-06-28	N
630	Male	6	2023-06-28	N
631	Male	3	2023-06-28	N
632	Male	10 months	2023-06-28	N
633	Female	4	2023-06-28	N
634	Female	5	2023-06-28	N
635	Female	3	2023-06-28	N
636	Male	4	2023-06-28	N
637	Male	3	2023-06-28	N
638	Male	7	2023-06-28	N
639	Male	2	2023-06-28	N
640	Male	6	2023-06-28	N
641	Female	1	2023-06-28	N
642	Male	2	2023-06-28	N
643	Male	5	2023-06-28	N
644	Female	3	2023-06-28	N
645	Male	4	2023-06-28	N
646	Male	6	2023-06-28	N
647	Female	1	2023-10-07	P
648	Male	3	2023-06-28	N
649	Female	1	2023-07-05	N
650	Female	2	2023-07-05	N
651	Male	5	2023-07-05	N
652	Female	1	2023-07-05	N
653	Male	1	2023-07-05	N
654	Female	2	2023-07-05	N
655	Female	7	2023-07-05	N
656	Male	9	2023-07-05	N
657	Male	7	2023-07-05	N
658	Female	3	2023-07-05	N
659	Female	2	2023-07-05	N
660	Male	3	2023-07-05	N
661	Male	6	2023-07-05	N
662	Male	5	2023-07-05	N
663	Male	4	2023-07-05	N
664	Female	6	2023-07-05	N
665	Male	3	2023-07-05	N
666	Male	2	2023-07-05	N
667	Male	4	2023-07-05	N
668	Female	3	2023-07-05	N
669	Female	3	2023-07-05	N
670	Female	6	2023-07-05	N
671	Male	4	2023-07-05	N
672	Female	8	2023-07-05	N
673	Male	4	2023-07-05	N
674	Male	2	2023-07-12	N
675	Female	7	2023-07-12	N
676	Female	2	2023-07-12	N
677	Female	4	2023-07-12	N
678	Female	1	2023-07-12	N
679	Male	3	2023-07-12	N
680	Male	3	2023-07-12	N
681	Male	9	2023-07-12	N
682	Male	3	2023-07-12	N
683	Male	3	2023-07-12	N
684	Male	1	2023-07-12	N
685	Male	3	2023-07-12	N
686	Female	5	2023-07-12	N
687	Female	6	2023-07-12	N
688	Male	10 months	2023-07-12	N
689	Female	3	2023-07-12	N
690	Female	9	2023-07-12	N
691	Female	8 months	2023-07-12	N
692	Male	3	2023-07-12	N
693	Female	1	2023-07-12	N
694	Female	4	2023-07-12	N
695	Female	5	2023-07-12	N
696	Male	1	2023-07-12	N
697	Male	6	2023-07-12	N
698	Female	7 months	2023-07-12	N
699	Male	7	2023-07-19	N
700	Male	5	2023-07-19	N
701	Male	8	2023-07-19	N
702	Male	8	2023-07-19	N
703	Male	9	2023-07-19	N
704	Male	6	2023-07-19	N
705	Male	6	2023-07-19	N
706	Female	8	2023-07-19	N
707	Female	3	2023-07-19	N
708	Female	2	2023-07-19	N
709	Female	3	2023-07-19	N
710	Male	5	2023-07-19	N
711	Male	9 months	2023-07-19	N
712	Male	4	2023-07-19	N
713	Male	9 months	2023-07-19	N
714	Male	8	2023-07-19	N
715	Male	2	2023-07-19	N
716	Male	2	2023-07-19	N
717	Female	2	2023-07-19	N
718	Female	4	2023-07-19	N
719	Female	12	2023-07-19	N
720	Male	1	2023-07-19	N
721	Female	5	2023-07-19	N
722	Male	9	2023-07-19	N
723	Male	2	2023-07-19	N
724	Female	3	2023-07-26	N
725	Male	6	2023-07-26	N
726	Female	6	2023-07-26	N
727	Female	2	2023-07-26	N
728	Female	4	2023-07-26	N
729	Female	5	2023-07-26	N
730	Male	10	2023-07-26	N
731	Female	4	2023-07-26	N
732	Male	5	2023-07-26	N
733	Female	1	2023-07-26	N
734	Male	1	2023-07-26	N
735	Female	1	2023-07-26	N
736	Female	7	2023-07-26	N
737	Female	2	2023-07-26	N
738	Female	5	2023-07-26	N
739	Female	2	2023-07-26	N
740	Female	1	2023-07-26	N
741	Female	2	2023-07-26	N
742	Female	1	2023-07-26	N
743	Female	4	2023-07-26	N
744	Male	4	2023-07-26	N
745	Female	1	2023-07-26	N
746	Male	5	2023-07-26	N
747	Male	1	2023-07-26	N
748	Female	3	2023-07-26	N
749	Male	1	2023-08-02	N
750	Male	1	2023-08-02	N
751	Female	3	2023-05-10	N
752	Female	3	2023-08-02	N
753	Female	3	2023-05-31	N
754	Female	1	2023-08-02	N
755	Female	6	2023-08-02	N
756	Female	3	2023-08-02	N
757	Male	2	2023-08-02	N
758	Female	1	2023-08-02	N
759	Male	2	2023-08-02	N
760	Male	4	2023-08-02	N
761	Male	3	2023-08-02	N
762	Female	3	2023-08-02	N
763	Female	4	2023-08-02	N
764	Female	2	2023-08-15	P
765	Male	5	2023-08-02	N
766	Male	7 months	2023-08-02	N
767	Female	8	2023-08-02	N
768	Male	11	2023-08-02	N
769	Male	3	2023-08-02	N
770	Male	4	2023-08-02	N
771	Female	2	2023-08-02	N
772	Female	7	2023-08-02	N
773	Male	2	2023-08-02	N
774	Female	7 months	2023-08-09	N
775	Male	5	2023-08-09	N
776	Male	9	2023-08-09	N
777	Male	3	2023-08-09	N
778	Male	1	2023-08-09	N
779	Male	3	2023-08-09	N
780	Female	4 months	2023-08-09	N
781	Male	1	2023-08-09	N
782	Male	5	2023-12-06	N
783	Female	1	2023-08-09	N
784	Female	2	2023-08-09	N
785	Male	1	2023-08-09	N
786	Female	2	2023-08-09	N
787	Female	11	2023-08-09	N
788	Male	2	2023-08-09	N
789	Male	5	2023-08-09	N
790	Female	11 months	2023-08-09	N
791	Male	7	2023-08-09	N
792	Male	7	2023-08-09	N
793	Male	8	2023-08-09	N
794	Female	8	2023-08-09	N
795	Female	10 months	2023-08-09	N
796	Male	2	2023-08-09	N
797	Female	2	2023-08-09	N
798	Male	3	2023-08-09	N
799	Female	8	2023-08-15	N
800	Female	3	2023-08-15	N
801	Female	3	2023-08-15	N
802	Male	7	2023-08-15	N
803	Female	7	2023-08-15	N
804	Female	6	2023-08-15	N
805	Female	2	2023-08-15	N
806	Male	2	2023-08-30	P
807	Female	4	2023-08-15	N
808	Male	1	2023-08-15	N
809	Female	6	2023-08-15	N
810	Female	4	2023-08-15	N
811	Female	4	2023-08-15	N
812	Female	1	2023-08-15	N
813	Female	11	2023-08-15	N
814	Male	7	2023-08-15	N
815	Female	10 months	2023-08-15	N
816	Female	3	2023-08-15	N
817	Male	1	2023-08-15	N
818	Female	2	2023-08-16	N
819	Male	9 months	2023-08-16	N
820	Male	6 months	2023-08-16	N
821	Female	3	2023-08-16	N
822	Male	2	2023-08-16	N
823	Female	3	2023-08-16	N
824	Female	1	2023-08-23	N
825	Male	2	2023-09-06	P
826	Male	11 months	2023-08-23	N
827	Female	10 months	2023-08-23	N
828	Male	3	2023-08-23	N
829	Female	2	2023-09-06	P
830	Female	1	2023-08-23	N
831	Female	1	2023-08-23	N
832	Female	1	2023-08-23	N
833	Male	6	2023-08-23	N
834	Female	3	2023-08-23	N
835	Male	3	2023-08-23	N
836	Female	1	2023-08-23	N
837	Female	10	2023-08-23	N
838	Female	7	2023-08-23	N
839	Male	11	2023-08-23	N
840	Female	3	2023-08-23	N
841	Female	10 months	2023-08-23	N
842	Male	13	2023-08-23	N
843	Female	9	2023-08-23	N
844	Male	4	2023-08-23	N
845	Female	2	2023-08-23	N
846	Male	3	2023-08-23	N
847	Male	3	2023-08-23	N
848	Male	3	2023-08-23	N
849	Male	3	2023-08-30	N
850	Male	6	2023-08-30	N
851	Male	2	2023-08-30	N
852	Male	1	2023-08-30	N
853	Male	3	2023-08-30	N
854	Male	1	2023-08-30	N
855	Male	2	2023-08-30	N
856	Male	10	2023-08-30	N
857	Male	3	2023-08-30	N
858	Male	4	2023-08-30	N
859	Male	3	2023-08-30	N
860	Male	11	2023-08-30	N
861	Male	7	2023-08-30	N
862	Male	7	2023-08-30	N
863	Male	2	2023-09-20	P
864	Male	2	2023-08-30	N
865	Female	9	2023-08-30	N
866	Male	1	2023-08-30	N
867	Female	5	2023-08-30	N
868	Female	5	2023-08-30	N
869	Female	3	2023-08-30	N
870	Male	9	2023-08-30	N
871	Male	4	2023-08-30	N
872	Male	3	2023-08-30	N
873	Male	1	2023-08-30	N
874	Female	3	2023-09-06	P
875	Female	3	2023-09-06	N
876	Male	5	2023-09-06	N
877	Female	4	2023-09-06	N
878	Male	2	2023-09-06	N
879	Male	4	2023-09-06	N
880	Female	4	2023-09-06	N
881	Female	4	2023-09-06	N
882	Female	3	2023-11-15	P	PIV-3
883	Male	3	2023-09-06	N
884	Female	7	2023-09-06	N
885	Female	6	2023-09-06	N
886	Male	2	2023-09-06	N
887	Female	6	2023-09-06	N
888	Male	3	2023-12-19	P
889	Male	5	2023-09-06	N
890	Female	1	2023-09-06	N
891	Female	6	2023-09-06	N
892	Female	3	2023-09-06	N
893	Male	3	2023-09-06	N
894	Male	12	2023-09-06	N
895	Female	7	2023-09-06	N
896	Female	6	2023-09-06	N
897	Male	2	2023-09-06	N
898	Male	6	2023-09-06	N
899	Male	13	2023-09-13	N
900	Male	4	2023-09-13	N
901	Male	4	2023-09-13	N
902	Male	3	2023-09-13	N
903	Female	6	2023-09-13	N
904	Male	5	2023-09-13	N
905	Male	4	2023-09-13	N
906	Male	2	2023-09-13	N
907	Male	3	2023-09-13	N
908	Male	1	2023-09-13	N
909	Male	10	2023-09-13	N
910	Female	4	2023-05-04	P
911	Male	4	2023-09-13	N
912	Female	8	2023-09-13	N
913	Male	4	2023-05-31	P
914	Female	2	2023-09-13	N
915	Male	2	2023-09-13	N
916	Female	4	2023-09-13	N
917	Male	4	2023-09-13	N
918	Female	11	2023-09-13	N
919	Female	3	2023-09-13	N
920	Male	7	2023-09-13	N
921	Male	4	2023-09-13	N
922	Female	5	2023-12-13	N
923	Female	4	2023-09-13	N
924	Female	8	2023-09-20	N
925	Male	6	2023-09-20	N
926	Male	3	2023-09-20	N
927	Male	2	2023-09-20	N
928	Male	6	2023-09-20	N
929	Female	1	2023-09-20	N
930	Female	4	2023-09-20	N
931	Male	5	2023-12-13	N
932	Male	3	2023-09-20	N
933	Female	8	2023-09-20	N
934	Female	10	2023-09-20	N
935	Female	3	2023-09-20	N
936	Male	1	2023-09-20	N
937	Female	24 months	2023-09-20	N
938	Female	4	2023-09-20	N
939	Female	3	2023-09-20	N
940	Male	8	2023-09-20	N
941	Male	7	2023-09-20	N
942	Female	1	2023-09-20	N
943	Female	4	2023-08-02	P
944	Male	14	2023-09-20	N
945	Male	3	2023-09-20	N
946	Female	4	2023-08-23	P
947	Male	3	2023-09-20	N
948	Male	3	2023-09-20	N
949	Female	8	2023-09-27	N
950	Male	4	2023-09-27	N
951	Female	3	2023-09-27	N
952	Female	1	2023-09-27	N
953	Female	7	2023-09-27	N
954	Male	1	2023-09-27	N
955	Female	3	2023-09-27	N
956	Female	3	2023-09-27	N
957	Male	3	2023-09-27	N
958	Male	12	2023-09-27	N
959	Male	5	2023-09-27	N
960	Male	3	2023-09-27	N
961	Male	4	2023-09-27	P
962	Male	3	2023-09-27	N
963	Female	3	2023-09-27	N
964	Female	5	2023-09-27	N
965	Male	2	2023-09-27	N
966	Female	4	2023-09-27	N
967	Female	8	2023-09-27	N
968	Male	10	2023-09-27	N
969	Female	3	2023-09-27	N
970	Male	4	2023-09-27	N
971	Male	7 months	2023-09-27	N
972	Male	4	2023-09-27	N
973	Female	6 months	2023-09-27	N
974	Female	1	2023-10-07	N
975	Female	1	2023-10-07	N
976	Male	5	2023-12-13	N
977	Male	5	2023-10-07	N
978	Female	3	2023-10-07	N
979	Female	4	2023-10-07	N
980	Male	1	2023-10-07	N
981	Female	7	2023-10-07	N
982	Male	3	2023-10-07	N
983	Female	2	2023-10-07	N
984	Male	2	2023-10-07	N
985	Female	5	2023-12-20	N
986	Male	8 months	2023-10-07	N
987	Male	10	2023-10-07	N
988	Female	3	2023-10-18	N
989	Female	4	2023-11-01	P
990	Male	6	2023-10-07	N
991	Male	4	2023-05-31	N
992	Female	1	2023-10-07	N
993	Female	5	2023-10-07	N
994	Female	2	2023-10-07	N
995	Female	4	2023-10-07	N
996	Male	7	2023-10-07	N
997	Female	4	2023-10-07	N
998	Male	9	2023-10-07	N
999	Male	4	2023-10-25	P	PIV-4
1000	Male	11	2023-10-11	N
1001	Male	7	2023-10-11	N
1002	Female	4 months	2023-10-11	N
1003	Female	6	2023-10-11	N
1004	Female	2	2023-10-11	N
1005	Female	7	2023-10-11	N
1006	Male	8 months	2023-10-11	N
1007	Male	5	2023-10-11	N
1008	Male	6	2023-04-12	N
1009	Male	7	2023-10-11	N
1010	Female	5	2023-10-11	N
1011	Female	3	2023-10-11	N
1012	Female	6	2023-04-12	N
1013	Female	6	2023-05-04	N
1014	Female	3	2023-10-11	N
1015	Male	11	2023-10-11	N
1016	Male	3	2023-10-11	N
1017	Male	6	2023-10-18	N
1018	Male	8	2023-10-11	N
1019	Female	2	2023-10-11	N
1020	Male	1	2023-10-11	N
1021	Female	6	2023-10-18	N
1022	Male	6	2023-10-11	N
1023	Male	1	2023-10-11	N
1024	Female	2	2023-10-18	N
1025	Female	8	2023-10-18	N
1026	Male	4	2023-10-18	N
1027	Female	6	2023-10-18	N
1028	Female	6	2023-10-18	N
1029	Male	6	2023-10-25	N
1030	Male	9	2023-10-18	N
1031	Female	8	2023-10-18	N
1032	Male	4	2023-12-19	P	PIV-1
1033	Female	6	2023-11-01	N
1034	Male	6	2023-10-18	N
1035	Male	5	2023-12-06	N
1036	Female	6	2023-11-15	N
1037	Male	7	2023-10-18	N
1038	Male	7	2023-10-18	N
1039	Female	7	2023-10-18	N
1040	Female	5	2023-10-18	N
1041	Male	5	2023-10-18	N
1042	Female	7	2023-10-18	N
1043	Female	2	2023-10-18	N
1044	Female	6	2023-11-15	N
1045	Male	10	2023-10-18	N
1046	Male	4	2023-10-18	N
1047	Male	6	2023-11-15	N
1048	Male	5	2023-10-18	N
1049	Male	4	2023-10-25	N
1050	Female	3	2023-10-25	N
1051	Female	3	2023-10-25	N
1052	Male	2	2023-10-25	N
1053	Female	4	2023-10-25	N
1054	Male	6	2023-11-29	N
1055	Male	6	2023-10-25	N
1056	Female	6	2023-11-29	N
1057	Male	9	2023-10-25	N
1058	Male	5	2023-10-25	N
1059	Male	5	2023-10-25	N
1060	Male	12	2023-10-25	N
1061	Male	6	2023-11-29	N
1062	Female	7	2023-10-25	N
1063	Female	8	2023-10-25	N
1064	Male	6	2023-10-25	N
1065	Female	8	2023-10-25	N
1066	Female	4	2023-10-25	N
1067	Female	4	2023-10-25	N
1068	Male	6	2023-12-06	N
1069	Female	6	2023-12-06	N
1070	Female	5	2023-08-23	P
1071	Female	5	2023-10-07	P
1072	Female	1	2023-10-25	N
1073	Female	5	2023-10-25	N
1074	Male	7	2023-11-01	N
1075	Female	13	2023-11-01	N
1076	Male	6	2023-12-19	N
1077	Male	7	2023-05-10	N
1078	Female	7	2023-11-01	N
1079	Male	4	2023-11-01	N
1080	Male	3	2023-11-01	N
1081	Male	6	2023-11-01	N
1082	Female	3	2023-11-01	N
1083	Male	5	2023-11-01	N
1084	Male	6	2023-11-01	N
1085	Male	6	2023-11-06	P
1086	Female	1	2023-11-01	N
1087	Female	7	2023-09-13	N
1088	Female	2	2023-11-01	N
1089	Male	7	2023-10-11	N
1090	Female	6	2023-03-01	N
1091	Male	7	2023-10-11	N
1092	Female	4	2023-11-01	N
1093	Male	4	2023-11-01	N
1094	Female	4	2023-11-01	N
1095	Female	11	2023-11-01	N
1096	Female	7	2023-11-06	N
1097	Female	6	2023-11-01	N
1098	Male	10	2023-11-01	N
1099	Female	9	2023-11-06	N
1100	Male	7	2023-11-29	N
1101	Female	7	2023-12-06	N
1102	Male	6	2023-11-06	N
1103	Female	10	2023-11-06	N
1104	Female	10	2023-11-06	N
1105	Male	4	2023-11-06	N
1106	Female	8	2023-11-08	N
1107	Male	1	2023-11-08	N
1108	Female	10	2023-11-08	N
1109	Male	7	2023-12-06	N
1110	Male	7	2023-11-08	N
1111	Male	5	2023-11-08	N
1112	Female	1	2023-11-08	N
1113	Female	7	2023-09-13	P
1114	Female	8	2023-11-08	N
1115	Male	12	2023-11-08	N
1116	Female	7	2023-12-06	N
1117	Male	9	2023-11-08	N
1118	Female	8	2023-11-08	N
1119	Female	10	2023-11-08	N
1120	Female	6	2023-11-08	N
1121	Female	5	2023-11-08	N
1122	Female	7	2023-12-06	N
1123	Female	7	2023-12-06	N
1124	Female	11	2023-11-15	N
1125	Male	7	2023-11-15	N
1126	Female	6	2023-12-19	P	H3
1127	Male	1	2023-11-15	N
1128	Male	7	2023-12-06	N
1129	Male	7	2023-10-25	P	PIV-4
1130	Female	7	2023-11-08	P
1131	Male	8	2023-11-15	N
1132	Female	3	2023-11-15	N
1133	Female	6	2023-11-15	N
1134	Female	5	2023-11-15	N
1135	Female	3	2023-11-15	N
1136	Female	4	2023-11-15	N
1137	Male	12	2023-11-15	N
1138	Female	4	2023-11-15	N
1139	Male	7	2023-12-13	N
1140	Female	7	2023-12-19	N
1141	Male	7	2023-11-15	N
1142	Male	10	2023-11-15	N
1143	Male	6	2023-11-15	N
1144	Female	2	2023-11-15	N
1145	Female	3	2023-11-15	N
1146	Male	7	2023-12-19	N
1147	Male	4	2023-11-15	N
1148	Female	7	2023-11-15	N
1149	Female	6	2023-11-22	N
1150	Female	7	2023-12-19	N
1151	Male	7	2023-12-20	N
1152	Male	8	2023-03-08	N
1153	Female	3	2023-11-22	N
1154	Male	14	2023-11-22	N
1155	Female	4	2023-11-22	N
1156	Male	7	2023-11-22	N
1157	Male	8	2023-03-29	N
1158	Female	8	2023-04-19	N
1159	Male	8	2023-05-04	N
1160	Female	13	2023-11-22	N
1161	Female	1	2023-11-22	N
1162	Male	3	2023-11-22	N
1163	Female	2	2023-11-22	N
1164	Female	2	2023-11-22	N
1165	Female	2	2023-11-22	N
1166	Female	2	2023-11-22	N
1167	Male	3	2023-11-22	N
1168	Male	7	2023-12-13	N
1169	Male	8	2023-11-29	N
1170	Female	8	2023-11-29	N
1171	Female	8	2023-11-29	N
1172	Female	7	2023-11-15	P
1173	Female	8	2023-11-29	N
1174	Female	8	2023-12-06	N
1175	Female	8	2023-12-06	N
1176	Female	8	2023-12-06	N
1177	Male	8	2023-12-13	N
1178	Male	11	2023-11-29	N
1179	Female	7	2023-12-19	N
1180	Female	8	2023-12-19	N
1181	Female	8	2023-12-19	N
1182	Female	8	2023-12-20	N
1183	Female	9	2023-03-15	N
1184	Male	9	2023-03-15	N
1185	Female	9	2023-04-06	N
1186	Female	12	2023-11-29	N
1187	Female	1	2023-11-29	N
1188	Male	9	2023-04-06	N
1189	Female	9	2023-10-07	N
1190	Male	9	2023-10-07	N
1191	Female	3	2023-11-29	N
1192	Male	5	2023-11-29	N
1193	Female	9	2023-10-25	N
1194	Female	9	2023-11-01	N
1195	Female	9	2023-11-08	N
1196	Male	9	2023-11-15	N
1197	Female	9	2023-11-15	N
1198	Male	9	2023-11-29	N
1199	Male	9	2023-11-29	N
1200	Male	9	2023-11-29	N
1201	Male	9	2023-11-29	N
1202	Female	9	2023-12-13	N
1203	Female	9	2023-12-13	N
1204	Male	10	2023-03-15	N
1205	Male	10	2023-03-22	N
1206	Male	10	2023-04-06	N
1207	Female	4	2023-12-06	N
1208	Male	10	2023-05-24	N
1209	Female	10	2023-10-11	N
1210	Male	8	2023-12-06	N
1211	Male	3	2023-12-06	N
1212	Male	10	2023-10-25	N
1213	Male	10	2023-12-06	N
1214	Male	10	2023-11-01	N
1215	Female	10	2023-12-13	N
1216	Female	10	2023-12-19	N
1217	Male	13	2023-12-06	N
1218	Male	8	2023-10-18	N
1219	Male	11	2023-03-15	N
1220	Male	11	2023-06-14	N
1221	Female	11	2023-10-18	N
1222	Female	11	2023-10-25	N
1223	Male	11	2023-11-08	N
1224	Male	11	2023-12-06	N
1225	Female	11	2023-12-13	N
1226	Female	3	2023-12-13	N
1227	Male	11	2023-12-13	N
1228	Female	11	2023-12-19	N
1229	Female	11	2023-12-13	N
1230	Male	10	2023-12-13	N
1231	Male	12	2023-04-06	N
1232	Female	12	2023-11-29	N
1233	Female	12	2023-11-29	N
1234	Male	12	2023-11-29	N
1235	Male	12	2023-11-29	N
1236	Male	12	2023-12-06	N
1237	Female	12	2023-12-13	N
1238	Female	12	2023-12-19	N
1239	Female	13	2023-04-06	N
1240	Male	13	2023-12-13	N
1241	Female	13	2023-12-20	N
1242	Male	14	2023-11-01	N
1243	Male	13	2023-12-13	N
1244	Male	14	2023-11-08	N
1245	Female	15	2023-04-19	N
1246	Male	8	2023-09-13	P
1247	Female	10	2023-11-22	N
1248	Male	7	2023-12-13	N
1249	Male	11	2023-11-22	N
1250	Female	9	2023-12-13	P
1251	Male	4	2023-12-19	N
1252	Male	1	2023-12-19	N
1253	Male	11 months	2023-12-27	N
1254	Male	7	2023-12-19	N
1255	Female	13	2023-11-22	N
1256	Female	3	2023-06-28	P
1257	Female	13	2023-12-27	N
1258	Male	14	2023-05-17	N
1259	Male	14	2023-11-22	N
1260	Female	3	2023-12-27	N
1261	Female	8	2023-12-13	N
1262	Male	3	2023-12-27	N
1263	Male	3	2023-12-27	N
1264	Male	5	2023-08-09	N
1265	Female	5	2023-11-22	N
1266	Male	8	2023-12-19	N
1267	Female	5	2023-11-22	P	H3
1268	Male	5	2023-12-27	N
1269	Female	7	2023-12-20	N
1270	Male	6	2023-12-20	N
1271	Female	6	2023-11-22	N
1272	Male	6	2023-11-22	N
1273	Male	4	2023-12-20	N
1274	Male	6	2023-12-27	N
1275	Female	6	2023-12-27	N
1276	Male	7	2023-12-27	P	IBV
1277	Female	2	2023-12-27	N
1278	Male	11	2023-12-27	N
1279	Female	7	2023-11-22	N
1280	Male	2	2023-12-27	N
1281	Male	11	2023-12-27	N
1282	Male	4	2023-12-27	N
1283	Male	7	2023-11-22	N
1284	Male	12	2023-12-27	N
1285	Female	6	2023-12-27	N
1286	Male	7 months	2023-10-25	N
1287	Male	2	2023-12-27	N
1288	Female	8	2023-11-22	N
1289	Female	8 months	2023-10-11	N
1290	Female	15	2023-12-27	N
1291	Male	7	2023-12-27	N
1292	Male	10	2023-12-27	N
1293	Female	9	2023-11-22	N
1294	Male	8	2023-12-27	N
1295	Female	14	2023-12-27	N
1296	Male	10	2023-12-27	N
1297	Male	11	2023-12-27	N
1298	Female	8	2023-12-27	P

## Sheet: 2024
Number	Gender	Age	Data	Result	Co-infection
1	Female	15	2024-01-01	N
2	Female	18	2024-01-02	N
3	Female	3	2024-01-01	N
4	Male	6	2024-01-01	N
5	Female	8	2024-01-01	N
6	Male	2	2024-01-01	N
7	Male	9	2024-01-01	N
8	Female	10	2024-01-01	N
9	Female	7	2024-01-01	N
10	Female	3	2024-01-01	N
11	Male	2	2024-01-01	N
12	Female	1	2024-01-01	N
13	Male	2	2024-01-01	N
14	Male	4	2024-01-01	N
15	Male	3	2024-01-01	N
16	Female	7	2024-01-01	P	IBV
17	Female	6	2024-01-01	N
18	Female	6	2024-01-01	N
19	Female	14	2024-01-02	N
20	Female	15	2024-01-02	N
21	Male	3	2024-01-02	N
22	Male	13	2024-01-02	N
23	Female	6	2024-01-02	N
24	Female	11	2024-01-02	N
25	Female	8	2024-01-01	N
26	Female	7	2024-01-02	N
27	Female	8	2024-01-02	N
28	Male	18	2024-01-08	N
29	Male	16	2024-01-08	N
30	Male	14	2024-01-08	N
31	Female	11months	2024-01-08	N
32	Male	7	2024-01-08	N
33	Female	10	2024-01-08	N
34	Male	7	2024-01-08	N
35	Male	6	2024-01-07	N
36	Male	9	2024-01-07	N
37	Female	9	2024-01-07	N
38	Male	8	2024-01-08	N
39	Female	15	2024-01-08	N
40	Male	2	2024-01-07	P
41	Male	7	2024-01-08	N
42	Male	9	2024-01-08	N
43	Female	5	2024-01-08	P
44	Male	12	2024-01-08	N
45	Female	10	2024-01-08	N
46	Male	6	2024-01-08	N
47	Male	14	2024-01-08	N
48	Male	3	2024-01-09	N
49	Male	6	2024-01-09	N
50	Female	8	2024-01-09	N
51	Female	7	2024-01-09	N
52	Male	6	2024-01-09	N
53	Female	5	2024-01-08	N
54	Female	13	2024-01-08	N
55	Male	4	2024-01-09	N
56	Female	3	2024-01-15	N
57	Female	14	2024-01-14	N
58	Female	14	2024-01-15	N
59	Male	15	2024-01-14	N
60	Male	12	2024-01-14	N
61	Male	2	2024-01-13	N
62	Male	7	2024-01-14	N
63	Male	6	2024-01-15	N
64	Male	4	2024-01-14	N
65	Female	10	2024-01-14	N
66	Female	7	2024-01-14	P	ADV
67	Female	12	2024-01-14	N
68	Female	15	2024-01-14	N
69	Male	6	2024-01-14	N
70	Female	2	2024-01-14	P	IBV
71	Male	13	2024-01-15	P	IBV
72	Female	13	2024-01-14	N
73	Male	1	2024-01-16	N
74	Male	7	2024-01-15	N
75	Female	7	2024-01-15	N
76	Male	12	2024-01-14	N
77	Male	6	2024-01-15	N
78	Female	13	2024-01-15	N
79	Male	13	2024-01-15	N
80	Male	4	2024-01-14	N
81	Female	7	2024-01-15	N
82	Female	6	2024-01-15	N
83	Male	10	2024-01-14	N
84	Male	18	2024-01-21	N
85	Male	14	2024-01-22	N
86	Female	16	2024-01-22	P	IBV
87	Male	1	2024-01-21	N
88	Female	2	2024-01-21	N
89	Female	3	2024-01-22	N
90	Male	14	2024-01-22	P
91	Female	15	2024-01-22	N
92	Male	4	2024-01-22	N
93	Male	14	2024-01-22	N
94	Female	13	2024-01-22	N
95	Female	9	2024-01-22	N
96	Male	12	2024-01-22	N
97	Male	9	2024-01-22	N
98	Female	7	2024-01-22	N
99	Female	16	2024-01-21	N
100	Female	3	2024-01-22	N
101	Female	9	2024-01-22	N
102	Female	13	2024-01-22	N
103	Female	6	2024-01-22	P
104	Male	4	2024-01-22	P	HRV
105	Female	9	2024-01-22	N
106	Female	14	2024-01-22	N
107	Male	6	2024-01-22	P	HRV
108	Female	9	2024-01-22	N
109	Male	3	2024-01-22	N
110	Male	1	2024-01-23	N
111	Male	5	2024-01-23	N
112	Male	17	2024-01-29	N
113	Male	12	2024-01-29	N
114	Male	7	2024-01-29	N
115	Female	1	2024-01-29	N
116	Male	7	2024-01-29	N
117	Female	1	2024-02-26	P	RSV-A
118	Female	2	2024-02-26	N
119	Female	5	2024-01-29	N
120	Male	7	2024-03-03	N
121	Female	3	2024-01-29	N
122	Female	4	2024-01-29	N
123	Female	1	2024-01-29	N
124	Male	16	2024-01-29	N
125	Male	5	2024-01-28	N
126	Male	9	2024-01-30	N
127	Male	10	2024-01-30	N
128	Male	14	2024-01-30	N
129	Female	2	2024-01-30	N
130	Female	4	2024-01-30	N
131	Male	6	2024-01-30	N
132	Female	8	2024-01-29	N
133	Female	3	2024-01-30	N
134	Female	3	2024-01-30	N
135	Male	5	2024-01-30	N
136	Female	9	2024-01-30	N
137	Female	5	2024-03-04	N
138	Female	17	2024-02-04	N
139	Female	2	2024-02-03	N
140	Male	2	2024-03-04	P
141	Male	14	2024-03-11	P
142	Male	13	2024-02-03	N
143	Female	10	2024-02-04	N
144	Male	7	2024-02-04	N
145	Female	4	2024-02-04	N
146	Male	7	2024-02-04	N
147	Male	6	2024-02-04	N
148	Female	7	2024-02-04	N
149	Male	7	2024-02-04	N
150	Male	5	2024-02-04	N
151	Female	1	2024-02-04	N
152	Female	15	2024-02-05	N
153	Female	5	2024-02-05	N
154	Female	11	2024-03-18	P
155	Female	5	2024-02-05	N
156	Male	7	2024-02-05	N
157	Female	1	2024-02-05	N
158	Male	9	2024-02-05	N
159	Male	2	2024-02-05	N
160	Female	3 months	2024-02-05	N
161	Female	17	2024-02-05	N
162	Male	5	2024-02-04	N
163	Female	1	2024-03-18	N
164	Male	2	2024-02-13	N
165	Male	2	2024-02-13	N
166	Female	4	2024-02-12	N
167	Female	2	2024-02-13	N
168	Female	4	2024-02-13	N
169	Female	5	2024-02-13	N
170	Female	4	2024-02-13	N
171	Male	2	2024-02-13	N
172	Female	4	2024-02-12	N
173	Male	7	2024-02-13	N
174	Male	2	2024-02-13	N
175	Female	2	2024-02-13	N
176	Female	2	2024-02-13	N
177	Female	3	2024-02-13	N
178	Male	3	2024-02-14	N
179	Female	3	2024-02-13	N
180	Female	2	2024-02-14	N
181	Female	1year 11months	2024-02-14	N
182	Male	1year 8months	2024-02-15	N
183	Male	3	2024-02-14	N
184	Male	1year 11months	2024-02-13	N
185	Female	3	2024-02-14	N
186	Female	8	2024-03-18	N
187	Female	9	2024-02-12	N
188	Male	6	2024-02-12	N
189	Female	6	2024-02-12	N
190	Female	1year 4months	2024-02-12	N
191	Male	1year 1months	2024-02-12	N
192	Female	8	2024-03-25	N
193	Male	7	2024-02-12	N
194	Female	4	2024-02-13	N
195	Female	4	2024-02-13	N
196	Male	2	2024-03-24	P
197	Male	2	2024-02-13	N
198	Male	1	2024-02-13	N
199	Female	5	2024-02-14	N
200	Male	7	2024-02-14	N
201	Male	7	2024-02-14	N
202	Female	10months	2024-02-14	N
203	Male	5	2024-02-14	N
204	Male	2	2024-02-14	N
205	Male	11	2024-02-14	N
206	Male	7	2024-03-25	N
207	Male	9	2024-03-26	P	ADV
208	Male	3	2024-02-13	N
209	Male	5	2024-02-13	N
210	Female	2months	2024-02-14	N
211	Male	2	2024-02-19	N
212	Male	2	2024-02-19	N
213	Female	4	2024-02-19	N
214	Female	2	2024-02-19	N
215	Female	4	2024-02-19	N
216	Female	5	2024-02-19	N
217	Female	4	2024-02-19	N
218	Male	1	2024-04-02	P
219	Female	4	2024-02-18	N
220	Male	7	2024-02-19	N
221	Male	2	2024-02-19	N
222	Female	2	2024-02-18	N
223	Female	2	2024-02-19	N
224	Female	3	2024-02-19	N
225	Male	3	2024-02-19	N
226	Female	3	2024-02-19	N
227	Female	2	2024-02-19	N
228	Female	1year 11months	2024-02-19	N
229	Male	1year 8months	2024-02-20	N
230	Male	3	2024-02-20	N
231	Male	1year 11months	2024-02-20	N
232	Female	3	2024-02-20	N
233	Male	5	2024-02-18	N
234	Female	9	2024-02-18	N
235	Male	6	2024-02-18	N
236	Female	6	2024-02-19	N
237	Female	1year 4months	2024-02-19	N
238	Male	1year 1months	2024-02-19	N
239	Female	6	2024-04-07	N
240	Male	7	2024-02-19	N
241	Female	4	2024-02-18	N
242	Female	4	2024-02-18	N
243	Female	2	2024-02-18	N
244	Male	2	2024-02-18	N
245	Male	1	2024-02-19	N
246	Female	5	2024-02-19	N
247	Male	7	2024-02-19	N
248	Male	5	2024-04-08	N
249	Female	10months	2024-02-20	N
250	Male	5	2024-02-20	N
251	Male	2	2024-02-20	N
252	Male	11	2024-02-19	N
253	Female	11	2024-02-20	N
254	Male	2	2024-02-19	N
255	Male	3	2024-02-19	N
256	Female	5	2024-04-08	P
257	Female	2months	2024-02-19	N
258	Male	3	2024-02-25	N
259	Female	6	2024-04-09	N
260	Female	8	2024-04-09	N
261	Female	16	2024-02-26	N
262	Male	11months	2024-02-26	N
263	Male	7	2024-04-09	N
264	Male	2	2024-04-15	N
265	Female	8months	2024-02-25	N
266	Female	10	2024-02-26	N
267	Male	3	2024-04-22	N
268	Female	9months	2024-02-25	N
269	Male	5	2024-02-26	N
270	Male	2	2024-04-22	P
271	Male	2	2024-02-26	N
272	Male	1	2024-02-26	N
273	Male	5	2024-02-26	N
274	Female	1	2024-02-26	N
275	Male	1	2024-02-26	N
276	Male	1	2024-02-27	N
277	Female	6months	2024-02-27	N
278	Male	7	2024-02-27	N
279	Female	1	2024-02-26	N
280	Female	6months	2024-02-26	N
281	Male	7	2024-02-26	N
282	Female	6	2024-02-27	N
283	Female	17	2024-03-04	N
284	Male	10	2024-03-03	N
285	Male	12	2024-03-03	N
286	Female	10	2024-03-03	N
287	Male	4	2024-04-22	N
288	Male	7	2024-03-04	N
289	Female	9months	2024-03-04	N
290	Female	4	2024-03-03	N
291	Female	11months	2024-03-03	N
292	Female	9	2024-04-22	N
293	Male	9	2024-04-22	N
294	Male	8	2024-03-03	N
295	Male	1	2024-03-04	N
296	Female	3	2024-03-03	N
297	Male	4	2024-03-04	N
298	Male	8	2024-03-04	N
299	Male	4	2024-03-03	N
300	Female	5	2024-03-04	N
301	Male	6	2024-03-04	N
302	Male	3	2024-03-04	N
303	Male	1	2024-03-04	N
304	Male	4	2024-03-05	N
305	Male	11	2024-03-04	N
306	Male	9	2024-03-04	N
307	Male	9	2024-03-04	N
308	Male	8	2024-03-05	N
309	Male	14	2024-03-11	N
310	Male	18	2024-03-12	N
311	Female	8	2024-03-11	N
312	Male	13	2024-03-11	N
313	Female	13	2024-03-11	N
314	Male	11	2024-03-11	N
315	Male	7	2024-03-11	N
316	Male	9	2024-03-11	N
317	Male	16	2024-03-11	N
318	Male	2	2024-04-21	P
319	Male	9	2024-03-11	N
320	Female	7	2024-03-11	N
321	Male	6	2024-03-11	N
322	Male	6	2024-03-11	N
323	Male	3	2024-03-11	N
324	Female	2	2024-03-11	N
325	Male	3	2024-03-11	N
326	Male	4	2024-03-12	N
327	Male	1	2024-03-12	N
328	Female	7	2024-03-12	N
329	Male	7	2024-03-12	N
330	Female	14	2024-03-11	N
331	Female	7	2024-03-12	N
332	Female	8	2024-03-12	N
333	Male	3	2024-03-11	N
334	Male	8	2024-03-11	N
335	Female	1	2024-03-12	N
336	Male	18	2024-03-17	N
337	Female	15	2024-03-18	N
338	Male	17	2024-03-18	N
339	Female	18	2024-03-18	N
340	Male	14	2024-03-17	N
341	Female	5	2024-03-17	N
342	Female	6	2024-03-17	N
343	Male	3	2024-03-17	N
344	Female	5	2024-03-17	N
345	Male	13	2024-03-18	N
346	Male	2	2024-03-18	N
347	Female	4	2024-04-22	N
348	Male	7months	2024-03-17	N
349	Male	1	2024-03-18	N
350	Male	3	2024-03-18	N
351	Female	6	2024-03-18	N
352	Female	8	2024-03-18	N
353	Female	6	2024-04-28	N
354	Male	9	2024-03-18	N
355	Male	5	2024-03-18	N
356	Male	7	2024-03-18	N
357	Male	7	2024-03-18	N
358	Female	4	2024-04-27	N
359	Male	10	2024-03-18	N
360	Male	6	2024-03-18	N
361	Female	7	2024-03-18	N
362	Male	3	2024-03-18	N
363	Female	6	2024-03-19	N
364	Female	3	2024-03-19	N
365	Male	17	2024-03-25	N
366	Female	16	2024-03-24	N
367	Male	11	2024-03-24	N
368	Female	4	2024-03-24	N
369	Male	5	2024-03-24	N
370	Male	3	2024-03-24	N
371	Male	1	2024-03-25	N
372	Male	3	2024-03-25	N
373	Male	2	2024-01-29	P
374	Male	10	2024-03-25	N
375	Male	1	2024-03-25	N
376	Female	5	2024-01-29	P
377	Female	2	2024-03-25	N
378	Male	7	2024-03-25	N
379	Male	4	2024-01-29	P	HRV
380	Male	12	2024-03-25	N
381	Male	12	2024-03-25	N
382	Male	4	2024-03-26	N
383	Female	9	2024-03-25	N
384	Female	3	2024-03-25	N
385	Male	4	2024-03-26	N
386	Male	3	2024-01-30	P
387	Male	4	2024-03-26	N
388	Male	1	2024-03-26	N
389	Male	6	2024-03-26	N
390	Male	1	2024-03-26	N
391	Male	13	2024-03-26	N
392	Female	18	2024-04-01	N
393	Female	7months	2024-04-01	N
394	Female	7	2024-04-01	N
395	Male	3	2024-04-01	N
396	Female	4	2024-04-01	N
397	Female	8	2024-04-01	N
398	Male	6	2024-04-01	N
399	Male	10	2024-04-02	N
400	Male	4	2024-04-01	N
401	Female	9	2024-04-01	N
402	Female	9	2024-04-02	N
403	Male	9	2024-04-01	N
404	Female	6	2024-04-02	N
405	Female	3	2024-04-01	N
406	Male	8	2024-04-02	N
407	Female	9	2024-04-02	N
408	Male	7	2024-04-02	N
409	Male	4	2024-04-01	N
410	Female	1	2024-04-02	N
411	Male	3	2024-04-02	N
412	Female	4	2024-04-02	N
413	Male	8	2024-04-01	N
414	Female	7	2024-04-02	N
415	Male	4	2024-04-02	N
416	Male	2	2024-04-02	N
417	Male	3	2024-04-30	N
418	Female	18	2024-04-07	N
419	Female	15	2024-04-08	N
420	Male	18	2024-04-08	N
421	Male	16	2024-04-08	N
422	Male	9	2024-04-07	N
423	Male	13	2024-04-07	N
424	Male	7	2024-04-07	N
425	Male	5	2024-04-07	N
426	Female	6	2024-04-07	N
427	Male	8	2024-04-07	N
428	Female	14	2024-04-07	N
429	Male	10	2024-04-07	N
430	Male	4	2024-05-06	N
431	Male	2	2024-04-07	N
432	Male	2	2024-04-07	N
433	Male	4	2024-04-07	N
434	Female	6	2024-04-08	N
435	Male	1	2024-05-06	P
436	Male	6	2024-04-08	N
437	Female	4	2024-04-08	N
438	Male	3	2024-04-08	N
439	Female	3	2024-05-12	P
440	Female	4	2024-04-08	N
441	Male	3	2024-04-08	N
442	Female	2	2024-04-09	N
443	Female	1	2024-05-14	P
444	Male	5	2024-05-27	N
445	Male	3	2024-04-09	N
446	Female	8	2024-06-04	N
447	Male	18	2024-04-15	N
448	Male	6	2024-04-15	N
449	Female	9	2024-04-15	N
450	Female	4	2024-04-15	N
451	Female	7	2024-04-15	N
452	Male	6	2024-04-15	N
453	Male	5	2024-04-15	N
454	Male	2	2024-04-14	N
455	Male	11months	2024-04-14	N
456	Male	3months	2024-04-15	N
457	Male	11months	2024-04-15	N
458	Male	3	2024-04-15	N
459	Female	7	2024-06-03	N
460	Female	7	2024-04-14	N
461	Male	12	2024-04-15	N
462	Male	11	2024-04-15	N
463	Male	7	2024-04-15	N
464	Female	6	2024-04-15	N
465	Male	9	2024-04-16	N
466	Female	6	2024-04-16	N
467	Male	9months	2024-04-16	N
468	Male	9	2024-04-15	N
469	Female	1	2024-04-16	N
470	Male	7	2024-04-16	N
471	Male	8	2024-04-15	N
472	Male	1	2024-04-16	N
473	Female	17	2024-04-22	N
474	Male	16	2024-04-22	N
475	Male	17	2024-04-22	N
476	Female	3	2024-04-21	N
477	Male	4	2024-04-21	N
478	Female	3	2024-04-21	N
479	Female	3	2024-04-21	N
480	Male	2	2024-04-21	N
481	Male	2	2024-04-22	N
482	Female	7	2024-06-04	N
483	Female	7	2024-06-04	N
484	Female	2	2024-06-03	N
485	Male	5	2024-04-21	N
486	Male	6	2024-04-21	N
487	Male	1	2024-04-22	N
488	Female	5	2024-06-04	N
489	Female	6	2024-04-22	N
490	Female	9	2024-04-22	N
491	Female	7	2024-04-22	N
492	Male	2	2024-06-03	N
493	Male	3	2024-04-21	N
494	Male	4	2024-06-04	N
495	Female	13	2024-06-03	N
496	Male	7	2024-04-22	N
497	Female	6	2024-04-22	N
498	Male	3	2024-04-22	N
499	Male	4	2024-04-22	N
500	Female	6	2024-04-23	N
501	Female	5	2024-04-29	N
502	Male	7	2024-04-29	N
503	Male	7	2024-04-29	N
504	Female	10	2024-04-29	N
505	Male	5	2024-04-29	N
506	Male	2	2024-04-29	N
507	Male	4	2024-04-28	N
508	Female	7	2024-04-28	N
509	Male	12	2024-04-28	N
510	Male	7	2024-04-27	N
511	Female	11	2024-06-04	N
512	Male	8	2024-04-27	N
513	Female	6	2024-06-04	N
514	Male	9	2024-04-30	N
515	Male	8	2024-04-30	N
516	Male	1	2024-04-29	N
517	Female	11	2024-04-29	N
518	Male	3	2024-04-30	N
519	Female	10	2024-04-29	N
520	Male	14	2024-04-29	N
521	Female	3	2024-06-04	N
522	Female	7	2024-04-30	N
523	Male	1	2024-04-30	N
524	Female	6	2024-04-30	N
525	Male	5	2024-04-29	N
526	Male	18	2024-05-06	N
527	Female	17	2024-05-06	N
528	Male	18	2024-05-07	N
529	Male	4	2024-05-05	N
530	Male	4	2024-05-05	N
531	Female	7	2024-05-06	N
532	Female	9	2024-05-06	N
533	Male	4	2024-05-06	N
534	Female	4	2024-05-06	N
535	Male	4	2024-02-03	P	H3
536	Female	1	2024-05-06	N
537	Female	6	2024-05-06	N
538	Male	10	2024-05-06	N
539	Male	1	2024-02-03	P
540	Female	7	2024-05-06	N
541	Male	5	2024-05-06	N
542	Female	3	2024-05-06	N
543	Female	9months	2024-05-07	N
544	Female	11	2024-05-07	N
545	Female	3	2024-05-07	N
546	Female	2	2024-05-07	N
547	Male	10	2024-05-07	N
548	Female	12	2024-05-07	N
549	Female	7	2024-05-07	N
550	Female	9	2024-05-07	N
551	Female	7	2024-05-07	N
552	Male	14	2024-05-07	N
553	Male	11	2024-05-07	N
554	Female	16	2024-05-10	N
555	Male	16	2024-05-10	N
556	Male	18	2024-05-12	N
557	Male	7	2024-05-12	N
558	Male	10	2024-05-12	N
559	Female	3	2024-02-05	P	ADV
560	Male	12	2024-05-12	N
561	Female	4	2024-05-12	N
562	Female	12	2024-05-12	N
563	Male	6	2024-05-12	N
564	Female	3	2024-05-12	N
565	Female	7	2024-05-12	N
566	Female	5	2024-05-12	N
567	Male	8	2024-05-13	N
568	Male	3	2024-05-11	N
569	Male	3	2024-05-10	N
570	Male	6	2024-05-14	N
571	Female	4	2024-05-13	N
572	Female	2	2024-02-04	P
573	Female	11months	2024-05-13	N
574	Male	3	2024-05-13	N
575	Male	9	2024-05-12	N
576	Male	4	2024-05-13	N
577	Male	4	2024-05-13	N
578	Male	11	2024-05-12	N
579	Male	1	2024-05-13	N
580	Male	4	2024-05-14	N
581	Female	13	2024-05-13	N
582	Male	15	2024-05-20	N
583	Male	11	2024-05-19	N
584	Male	8	2024-05-19	N
585	Male	5	2024-05-19	N
586	Female	13	2024-05-19	N
587	Female	8	2024-05-19	N
588	Female	12	2024-05-19	N
589	Male	4	2024-05-19	N
590	Male	5	2024-05-19	N
591	Female	4	2024-05-19	N
592	Female	9	2024-05-20	N
593	Male	7	2024-05-20	N
594	Male	4	2024-05-20	N
595	Male	6	2024-05-20	N
596	Female	4	2024-05-20	N
597	Female	5	2024-05-20	N
598	Male	4	2024-05-19	N
599	Male	4	2024-05-19	N
600	Male	11	2024-05-20	N
601	Female	3	2024-05-20	N
602	Male	3	2024-05-20	N
603	Male	4	2024-05-20	N
604	Female	4	2024-05-20	N
605	Male	6	2024-05-20	N
606	Male	14	2024-05-20	N
607	Male	9	2024-05-21	N
608	Female	17	2024-05-27	N
609	Female	2	2024-05-26	N
610	Male	3	2024-05-26	N
611	Male	7	2024-05-26	N
612	Male	6	2024-05-26	N
613	Female	6	2024-05-26	N
614	Male	8	2024-05-27	N
615	Male	15	2024-05-27	N
616	Male	3	2024-05-26	N
617	Female	5	2024-05-26	N
618	Male	4	2024-05-27	N
619	Male	4	2024-05-27	N
620	Male	11	2024-05-27	N
621	Female	4	2024-05-27	N
622	Male	6	2024-06-11	N
623	Male	7	2024-05-27	N
624	Male	4	2024-05-27	N
625	Male	6	2024-05-27	N
626	Male	6	2024-05-27	N
627	Female	5	2024-05-28	N
628	Male	2	2024-05-28	N
629	Male	9	2024-05-27	N
630	Female	4	2024-05-27	N
631	Female	3	2024-05-28	N
632	Male	4	2024-05-27	N
633	Male	7	2024-05-27	N
639	Female	18	2024-06-03	N
640	Male	17	2024-06-03	N
641	Male	17	2024-06-03	N
642	Male	17	2024-06-04	N
643	Male	5	2024-06-03	N
644	Male	4	2024-06-03	N
645	Female	4	2024-06-03	N
646	Female	5	2024-06-03	N
647	Male	6	2024-06-04	N
648	Male	11months	2024-06-03	N
649	Female	5	2024-06-03	N
650	Male	4	2024-06-03	N
651	Male	1	2024-06-03	N
652	Male	2	2024-06-03	N
653	Male	8	2024-06-18	N
654	Male	7	2024-06-03	N
655	Female	7	2024-06-11	N
656	Female	7	2024-06-03	N
657	Male	8	2024-06-04	N
658	Female	7	2024-06-04	N
659	Female	1	2024-06-04	N
660	Male	4	2024-06-04	N
661	Male	1	2024-06-04	N
662	Male	4	2024-06-04	N
663	Male	6	2024-06-18	N
664	Female	8	2024-06-17	N
665	Male	5	2024-06-17	N
666	Female	11	2024-06-11	N
667	Male	7	2024-06-18	N
668	Female	7	2024-06-16	N
669	Male	5	2024-06-18	N
670	Male	3	2024-06-18	N
671	Male	5	2024-06-18	N
672	Female	5	2024-06-17	N
673	Female	18	2024-06-10	N
674	Female	18	2024-06-11	N
675	Female	18	2024-06-11	N
676	Male	11months	2024-06-10	N
677	Male	1	2024-06-10	N
678	Female	1	2024-06-11	N
679	Male	10months	2024-06-10	N
680	Male	6	2024-06-11	N
681	Female	6	2024-06-11	N
682	Female	2	2024-06-10	N
683	Male	2	2024-06-10	N
684	Male	4	2024-06-11	N
685	Female	5	2024-06-10	N
686	Male	3	2024-06-11	N
687	Male	7	2024-06-11	N
688	Female	7	2024-06-11	N
689	Male	1	2024-06-11	N
690	Male	1months	2024-06-11	N
691	Male	5	2024-06-11	N
692	Male	7	2024-06-11	N
693	Female	3	2024-06-11	N
694	Female	9	2024-06-11	N
695	Male	6	2024-06-10	N
696	Male	1	2024-06-10	N
697	Male	1	2024-06-10	N
698	Female	4	2024-06-11	N
699	Female	2	2024-06-11	N
700	Male	6	2024-06-11	N
701	Male	11	2024-06-11	N
702	Male	5	2024-02-12	N
703	Female	13	2024-06-11	N
704	Female	1year 10months	2024-02-12	P
705	Female	2	2024-02-13	P
706	Male	17	2024-06-18	N
707	Male	16	2024-06-18	N
708	Female	4	2024-06-17	N
709	Male	5	2024-06-17	N
710	Female	2	2024-10-07	N
711	Female	3	2024-06-17	N
712	Female	6	2024-06-17	N
713	Male	2	2024-06-17	N
714	Female	3	2024-06-17	N
715	Male	1	2024-06-17	N
716	Female	3	2024-06-17	N
717	Male	6months	2024-06-16	N
718	Female	9	2024-06-17	N
719	Male	1	2024-06-18	N
720	Female	8	2024-06-18	N
721	Male	3	2024-06-18	N
722	Female	8	2024-06-18	N
723	Female	2	2024-06-18	N
724	Female	8	2024-06-17	N
725	Female	7	2024-06-17	N
726	Male	9	2024-06-17	N
727	Male	7	2024-06-17	N
728	Female	5	2024-12-01	P
729	Female	5	2024-12-08	N
730	Female	6	2024-12-17	N
731	Female	1	2024-10-07	N
732	Male	3	2024-11-02	N
733	Female	6	2024-06-17	N
734	Female	5	2024-12-21	P
735	Female	3	2024-12-21	P
736	Male	5	2024-12-22	P
737	Female	3	2024-12-01	P
738	Female	18	2024-06-25	N
739	Male	9	2024-06-24	N
740	Female	7	2024-06-24	N
741	Male	5	2024-06-24	N
742	Male	6	2024-06-24	N
743	Male	5	2024-06-23	N
744	Male	1	2024-06-24	N
745	Female	2	2024-06-24	N
746	Female	6	2024-06-23	N
747	Male	5	2024-06-24	N
748	Male	6	2024-06-24	N
749	Female	5	2024-06-24	N
750	Male	7	2024-06-24	N
751	Male	7	2024-06-24	N
752	Male	2	2024-06-25	N
753	Male	3	2024-06-25	N
754	Female	2	2024-06-25	N
755	Male	4	2024-06-25	N
756	Male	2	2024-06-24	N
757	Male	6months	2024-06-24	N
758	Male	8	2024-06-24	N
759	Male	6	2024-06-23	N
760	Female	8	2024-06-24	N
761	Male	2	2024-06-24	N
762	Female	6	2024-06-24	N
763	Male	7	2024-06-24	N
764	Male	6	2024-06-24	N
765	Female	10	2024-06-24	N
766	Female	8	2024-06-24	N
767	Male	12	2024-06-24	N
768	Male	8	2024-06-25	N
769	Male	17	2024-07-01	N
770	Female	18	2024-07-01	N
771	Male	17	2024-07-02	N
772	Male	3	2024-07-01	N
773	Female	5	2024-07-01	N
774	Female	5	2024-07-01	N
775	Male	7	2024-07-01	N
776	Female	1	2024-07-01	N
777	Male	1	2024-07-01	N
778	Male	3	2024-07-01	N
779	Male	2	2024-07-02	N
780	Female	2	2024-07-01	N
781	Male	8	2024-07-01	N
782	Female	5	2024-07-01	N
783	Male	10	2024-07-01	N
784	Male	9	2024-07-02	N
785	Male	3	2024-07-02	N
786	Female	5	2024-07-01	N
787	Male	1	2024-07-01	N
788	Male	3	2024-07-02	N
789	Male	6	2024-07-02	N
790	Male	7	2024-07-01	N
791	Female	7	2024-07-01	N
792	Female	7	2024-07-01	N
793	Female	8	2024-07-01	N
794	Female	9	2024-07-01	N
795	Female	11	2024-07-01	N
796	Female	6	2024-07-02	N
797	Male	7	2024-07-02	N
798	Male	3	2024-07-02	N
799	Female	5	2024-07-02	N
800	Male	12	2024-07-01	N
801	Male	7	2024-07-01	N
802	Male	3	2024-07-08	N
803	Male	2	2024-07-08	N
804	Male	1	2024-07-07	N
805	Female	5	2024-07-07	N
806	Male	6	2024-07-07	N
807	Female	6months	2024-07-07	N
808	Male	3	2024-07-07	N
809	Female	8	2024-07-08	N
810	Female	4	2024-07-08	N
811	Male	4	2024-07-07	N
812	Male	2	2024-07-08	N
813	Female	6	2024-07-08	N
814	Female	4	2024-07-08	N
815	Female	5	2024-07-09	N
816	Male	3	2024-07-08	N
817	Male	7months	2024-07-08	N
818	Female	6	2024-07-08	N
819	Male	2	2024-07-09	N
820	Male	1	2024-07-09	N
821	Male	2	2024-07-08	N
822	Female	5	2024-07-08	N
823	Female	8	2024-07-08	N
824	Male	9	2024-07-08	N
825	Female	11	2024-07-08	N
826	Male	13	2024-07-08	N
827	Male	5	2024-07-08	N
828	Female	1	2024-07-08	N
829	Female	9	2024-07-08	N
830	Male	10	2024-07-08	N
831	Female	7	2024-07-09	N
832	Female	17	2024-07-08	N
833	Female	18	2024-07-08	N
834	Male	5	2024-07-15	N
835	Female	6	2024-07-15	N
836	Male	6	2024-07-15	N
837	Female	10	2024-07-14	N
838	Male	2	2024-07-14	N
839	Female	4	2024-07-15	N
840	Male	5	2024-07-15	N
841	Male	5	2024-07-15	N
842	Female	3	2024-07-15	N
843	Male	5	2024-07-14	N
844	Female	5	2024-07-15	N
845	Female	7	2024-07-15	N
846	Female	7	2024-07-15	N
847	Female	4	2024-07-16	N
848	Female	7	2024-07-16	N
849	Male	3	2024-07-16	N
850	Male	2	2024-07-16	N
851	Male	1	2024-07-16	N
852	Female	5	2024-07-16	N
853	Male	6	2024-07-16	N
854	Female	8	2024-07-14	N
855	Male	6	2024-07-14	N
856	Male	8	2024-07-15	N
857	Female	11	2024-07-15	N
858	Female	14	2024-07-15	N
859	Female	3	2024-07-15	N
860	Male	8	2024-07-15	N
861	Female	11	2024-07-15	N
862	Male	8	2024-07-15	N
863	Male	4	2024-07-16	N
864	Male	15	2024-07-15	N
865	Male	6months	2024-07-22	N
866	Male	6	2024-07-22	N
867	Male	2	2024-07-21	N
868	Female	6	2024-07-21	N
869	Male	2	2024-07-22	N
870	Female	7	2024-07-22	N
871	Female	6	2024-07-22	N
872	Male	1	2024-07-22	N
873	Male	8months	2024-07-21	N
874	Male	6months	2024-07-22	N
875	Male	9months	2024-07-22	N
876	Male	3	2024-07-23	N
877	Male	11months	2024-07-22	N
878	Female	4	2024-07-22	N
879	Male	5	2024-07-22	N
880	Male	1	2024-07-22	N
881	Male	2months	2024-07-21	N
882	Female	2	2024-07-22	N
883	Female	3	2024-07-22	N
884	Female	5months	2024-07-23	N
885	Male	10	2024-07-22	N
886	Male	4	2024-07-21	N
887	Male	2	2024-07-22	N
888	Male	8	2024-07-22	N
889	Female	11	2024-07-22	N
890	Male	6	2024-07-23	N
891	Male	8	2024-07-22	N
892	Female	4	2024-07-22	N
893	Male	5	2024-07-23	N
894	Female	1	2024-07-23	N
895	Male	17	2024-07-22	N
896	Female	10	2024-07-28	N
897	Male	12	2024-07-28	N
898	Female	1	2024-07-28	N
899	Male	4	2024-07-28	N
900	Male	2	2024-07-28	N
901	Male	6	2024-07-28	N
902	Female	2	2024-07-28	N
903	Female	4	2024-07-28	N
904	Male	2	2024-07-28	N
905	Female	7	2024-07-28	N
906	Female	1	2024-07-28	N
907	Male	2	2024-07-28	N
908	Female	2	2024-07-28	N
909	Male	6	2024-07-28	N
910	Male	1	2024-07-28	N
911	Female	7	2024-07-28	N
912	Male	3	2024-07-28	N
913	Female	9	2024-07-28	N
914	Male	5	2024-07-28	N
915	Male	8	2024-07-28	N
916	Male	6	2024-07-28	N
917	Male	6	2024-07-28	N
918	Male	7	2024-07-28	N
919	Female	7	2024-07-28	N
920	Male	9	2024-07-28	N
921	Male	3	2024-07-28	N
922	Male	1	2024-07-28	N
923	Female	3	2024-07-28	N
924	Female	4	2024-07-28	N
925	Female	4	2024-07-28	N
926	Male	15	2024-07-26	N
927	Male	10	2024-08-05	N
928	Female	3	2024-08-05	N
929	Male	2	2024-08-05	N
930	Male	5	2024-08-05	N
931	Female	8	2024-08-05	N
932	Female	7	2024-08-04	N
933	Male	8	2024-08-04	N
934	Male	4	2024-08-04	N
935	Female	1	2024-08-04	N
936	Male	10	2024-08-04	N
937	Female	2	2024-08-05	N
938	Male	3	2024-08-05	N
939	Male	4	2024-08-05	N
940	Male	1	2024-08-05	N
941	Male	1	2024-08-06	N
942	Male	2	2024-08-06	N
943	Female	5	2024-08-04	N
944	Female	8	2024-08-04	N
945	Male	8	2024-08-04	N
946	Female	6	2024-08-03	N
947	Male	7	2024-08-03	N
948	Male	2	2024-08-03	N
949	Male	2	2024-08-03	N
950	Female	6	2024-08-03	N
951	Male	2	2024-08-04	N
952	Male	12	2024-08-05	N
953	Male	4	2024-08-05	N
954	Male	11	2024-08-04	N
955	Male	3	2024-08-04	N
956	Male	4	2024-08-04	N
957	Male	17	2024-08-05	N
958	Male	15	2024-08-03	N
959	Female	2	2024-08-11	N
960	Male	3	2024-08-11	N
961	Male	1	2024-08-10	N
962	Female	6	2024-08-10	N
963	Male	3	2024-08-11	N
964	Male	2	2024-08-10	N
965	Male	4	2024-08-10	N
966	Female	11	2024-08-09	N
967	Female	5	2024-08-09	N
968	Female	4	2024-08-11	N
969	Male	1	2024-08-13	N
970	Female	5	2024-08-13	N
971	Female	1	2024-08-13	N
972	Male	5	2024-08-13	N
973	Female	3	2024-08-13	N
974	Male	6	2024-08-12	N
975	Female	1	2024-08-11	N
976	Male	2	2024-08-11	N
977	Male	4	2024-08-12	N
978	Female	6	2024-08-12	N
979	Female	6	2024-08-12	N
980	Female	6	2024-08-11	N
981	Male	2	2024-08-11	N
982	Female	5	2024-08-11	N
983	Male	5	2024-08-11	N
984	Female	2	2024-08-12	N
985	Male	1	2024-08-12	N
986	Female	7	2024-08-12	N
987	Male	7	2024-08-12	N
988	Female	1	2024-08-12	N
989	Male	17	2024-08-10	N
990	Male	16	2024-08-12	N
991	Female	6	2024-08-18	N
992	Female	4	2024-08-18	N
993	Male	14	2024-08-18	N
994	Female	4	2024-08-18	N
995	Male	6	2024-08-18	N
996	Male	2	2024-08-18	N
997	Male	3	2024-08-18	N
998	Female	1	2024-08-18	N
999	Male	1	2024-08-18	N
1000	Male	6	2024-08-18	N
1001	Female	2	2024-08-18	N
1002	Female	8	2024-08-19	N
1003	Male	2	2024-08-18	N
1004	Female	7	2024-08-18	N
1005	Male	4	2024-08-19	N
1006	Female	9	2024-08-18	N
1007	Female	3	2024-08-19	N
1008	Female	7	2024-08-19	N
1009	Male	4	2024-08-19	N
1010	Male	4	2024-08-19	N
1011	Male	7	2024-08-18	N
1012	Male	4	2024-08-17	N
1013	Female	2	2024-08-18	N
1014	Male	2	2024-08-18	N
1015	Male	9	2024-08-18	N
1016	Male	5	2024-08-18	N
1017	Male	3	2024-08-19	N
1018	Female	4	2024-08-19	N
1019	Female	6	2024-08-19	N
1020	Female	6	2024-08-19	N
1021	Female	17	2024-08-18	N
1022	Female	16	2024-08-17	N
1023	Male	1	2024-08-26	N
1024	Female	8	2024-08-26	N
1025	Female	6	2024-08-26	N
1026	Female	1	2024-08-26	N
1027	Male	1	2024-08-26	N
1028	Male	1	2024-08-26	N
1029	Male	2	2024-08-26	N
1030	Male	2	2024-08-26	N
1031	Female	4	2024-08-26	N
1032	Female	9	2024-08-26	N
1033	Female	3	2024-08-26	N
1034	Female	2	2024-08-26	N
1035	Male	5	2024-08-26	N
1036	Female	7	2024-08-26	N
1037	Male	11	2024-08-26	N
1038	Female	5	2024-08-26	N
1039	Female	6	2024-08-26	N
1040	Male	2	2024-08-26	N
1041	Female	7	2024-08-26	N
1042	Female	4	2024-08-26	N
1043	Female	5	2024-08-26	N
1044	Male	4	2024-08-26	N
1045	Female	6	2024-08-26	N
1046	Female	2	2024-08-26	N
1047	Female	3	2024-08-26	N
1048	Male	6	2024-08-26	N
1049	Male	6	2024-08-26	N
1050	Male	4	2024-08-26	N
1051	Female	7	2024-08-26	N
1052	Female	2	2024-08-26	N
1053	Female	18	2024-08-26	N
1054	Female	14	2024-08-26	N
1055	Male	8	2024-09-02	N
1056	Female	4	2024-09-02	N
1057	Female	9	2024-09-02	N
1058	Male	9	2024-09-02	N
1059	Male	3	2024-09-02	N
1060	Male	7	2024-09-02	N
1061	Female	7	2024-09-02	N
1062	Male	8	2024-09-02	N
1063	Male	1	2024-09-02	N
1064	Female	1	2024-09-02	N
1065	Female	7	2024-09-02	N
1066	Female	7	2024-09-02	N
1067	Male	2	2024-09-02	N
1068	Male	1	2024-09-02	N
1069	Male	8	2024-09-02	N
1070	Male	3	2024-09-02	N
1071	Female	9	2024-09-02	N
1072	Female	6	2024-09-02	N
1073	Male	5	2024-09-02	N
1074	Male	7	2024-09-02	N
1075	Female	5	2024-09-02	N
1076	Male	7	2024-09-02	N
1077	Male	7	2024-09-02	N
1078	Male	2	2024-09-02	N
1079	Male	3	2024-09-02	N
1080	Female	6	2024-09-02	N
1081	Female	2	2024-09-02	N
1082	Male	5	2024-09-02	N
1083	Male	1	2024-09-02	N
1084	Male	7	2024-09-02	N
1085	Male	17	2024-09-02	N
1086	Female	7	2024-09-07	N
1087	Male	3	2024-09-08	N
1088	Male	5	2024-09-08	N
1089	Female	8	2024-09-08	N
1090	Female	2	2024-09-09	N
1091	Female	8	2024-09-09	N
1092	Male	7	2024-09-09	N
1093	Female	6	2024-09-09	N
1094	Male	6	2024-09-09	N
1095	Male	1	2024-09-09	N
1096	Male	7	2024-09-09	N
1097	Male	9	2024-09-09	N
1098	Female	2	2024-09-09	N
1099	Male	11	2024-09-09	N
1100	Male	2	2024-09-08	N
1101	Male	3	2024-09-10	N
1102	Male	2	2024-09-10	N
1103	Male	1	2024-09-10	N
1104	Female	5	2024-09-10	N
1105	Male	6	2024-09-10	N
1106	Female	14	2024-09-07	N
1107	Female	6	2024-09-07	N
1108	Male	13	2024-09-07	N
1109	Male	7	2024-09-07	N
1110	Female	10	2024-09-08	N
1111	Male	4	2024-09-08	N
1112	Female	2	2024-09-08	N
1113	Male	2	2024-09-08	N
1114	Female	2	2024-09-08	N
1115	Male	7	2024-09-08	N
1116	Female	15	2024-09-09	N
1117	Male	14	2024-09-09	N
1118	Female	16	2024-09-09	N
1119	Female	6	2024-09-16	N
1120	Female	3	2024-09-16	N
1121	Male	1	2024-09-16	N
1122	Male	6	2024-09-16	N
1123	Female	2	2024-09-16	N
1124	Male	11	2024-09-16	N
1125	Female	7	2024-09-16	N
1126	Female	3	2024-09-16	N
1127	Male	1	2024-09-16	N
1128	Male	7	2024-09-16	N
1129	Male	3	2024-09-16	N
1130	Female	2	2024-09-16	N
1131	Male	2	2024-09-16	N
1132	Male	7	2024-09-16	N
1133	Male	4	2024-09-16	N
1134	Female	5	2024-09-17	N
1135	Male	3	2024-09-17	N
1136	Male	3	2024-09-17	N
1137	Female	7	2024-09-17	N
1138	Female	1	2024-09-17	N
1139	Female	2	2024-09-16	N
1140	Female	12	2024-09-16	N
1141	Female	7	2024-09-16	N
1142	Female	14	2024-09-16	N
1143	Male	3	2024-09-16	N
1144	Male	4	2024-09-16	N
1145	Female	1	2024-09-16	N
1146	Male	4	2024-09-16	N
1147	Male	11	2024-09-16	N
1148	Female	3	2024-09-16	N
1149	Male	16	2024-09-16	N
1150	Male	5	2024-09-23	N
1151	Male	10	2024-09-23	N
1152	Female	4	2024-09-23	N
1153	Female	15	2024-09-23	N
1154	Male	8	2024-09-23	N
1155	Female	3	2024-09-23	N
1156	Male	8	2024-09-23	N
1157	Male	9	2024-09-23	N
1158	Male	9	2024-09-23	N
1159	Female	8	2024-09-23	N
1160	Female	1	2024-09-23	N
1161	Male	4	2024-09-23	N
1162	Male	5	2024-09-23	N
1163	Male	1	2024-09-23	N
1164	Female	3	2024-09-23	N
1165	Male	11	2024-09-24	N
1166	Male	8	2024-09-24	N
1167	Female	6	2024-09-23	N
1168	Female	10	2024-09-23	N
1169	Male	3	2024-09-23	N
1170	Male	3	2024-09-23	N
1171	Male	3	2024-09-23	N
1172	Female	6	2024-09-23	N
1173	Male	7	2024-09-23	N
1174	Female	7	2024-09-23	N
1175	Male	3	2024-09-23	N
1176	Male	7	2024-09-23	N
1177	Female	8	2024-09-23	N
1178	Female	6	2024-09-23	N
1179	Male	3	2024-09-23	N
1180	Male	1	2024-09-30	N
1181	Female	4	2024-09-30	N
1182	Male	8	2024-09-30	N
1183	Male	1	2024-09-30	N
1184	Male	6	2024-09-30	N
1185	Female	1	2024-09-30	N
1186	Female	6	2024-09-30	N
1187	Female	8	2024-09-30	N
1188	Female	5	2024-09-30	N
1189	Male	5	2024-09-30	N
1190	Male	3	2024-09-30	N
1191	Female	7	2024-09-30	N
1192	Female	3	2024-09-30	N
1193	Female	2	2024-09-30	N
1194	Female	4	2024-09-30	N
1195	Male	4	2024-09-30	N
1196	Female	1	2024-09-30	N
1197	Male	5	2024-09-30	N
1198	Male	2	2024-09-30	N
1199	Male	3	2024-09-30	N
1200	Female	4	2024-09-30	N
1201	Female	7	2024-09-30	N
1202	Male	5	2024-09-30	N
1203	Female	7	2024-09-30	N
1204	Female	3	2024-09-30	N
1205	Male	6	2024-09-30	N
1206	Female	3	2024-09-30	N
1207	Male	2	2024-09-30	N
1208	Male	2	2024-09-30	N
1209	Male	7	2024-09-30	N
1210	Male	8	2024-09-30	N
1211	Male	11	2024-09-30	N
1212	Female	11	2024-09-30	N
1213	Male	2	2024-09-30	N
1214	Male	17	2024-09-30	N
1215	Female	18	2024-09-30	N
1216	Male	18	2024-10-01	N
1217	Female	18	2024-10-02	N
1218	Male	17	2024-10-02	N
1219	Male	17	2024-09-30	N
1220	Male	3	2024-10-07	N
1221	Male	1	2024-10-07	N
1222	Male	8	2024-10-07	N
1223	Male	5	2024-10-07	N
1224	Male	2	2024-10-07	N
1225	Male	9	2024-10-07	N
1226	Female	11	2024-02-14	P	IBV
1227	Male	2	2024-10-07	N
1228	Female	7	2024-10-07	N
1229	Male	1	2024-10-07	N
1230	Male	2	2024-02-14	P	IBV
1231	Male	4	2024-10-07	N
1232	Female	5	2024-10-07	N
1233	Female	1	2024-10-07	N
1234	Male	1	2024-10-07	N
1235	Male	1	2024-10-07	N
1236	Female	5	2024-10-07	N
1237	Female	1	2024-10-07	N
1238	Male	1	2024-10-07	N
1239	Female	5	2024-10-07	N
1240	Male	1	2024-10-07	N
1241	Female	3	2024-10-07	N
1242	Female	3	2024-10-07	N
1243	Female	3	2024-10-07	N
1244	Male	5	2024-10-07	N
1245	Female	12	2024-10-07	N
1246	Female	5	2024-10-07	N
1247	Female	4	2024-10-07	N
1248	Male	1	2024-10-07	N
1249	Male	3	2024-10-07	N
1250	Female	4	2024-10-07	N
1251	Female	8	2024-10-07	N
1252	Male	14	2024-10-07	N
1253	Male	6	2024-10-07	N
1254	Female	6	2024-10-07	N
1255	Female	1	2024-10-14	N
1256	Male	4	2024-10-14	N
1257	Female	12	2024-10-14	N
1258	Male	7	2024-10-14	N
1259	Female	5	2024-10-14	N
1260	Female	3	2024-10-14	N
1261	Female	6	2024-10-14	N
1262	Female	8	2024-10-14	N
1263	Female	12	2024-10-14	N
1264	Female	6	2024-10-14	N
1265	Female	7	2024-10-14	N
1266	Female	1	2024-10-14	N
1267	Male	6	2024-10-14	N
1268	Male	2	2024-10-14	N
1269	Female	1	2024-10-14	N
1270	Male	1	2024-10-14	N
1271	Female	10	2024-10-14	N
1272	Female	3	2024-10-14	N
1273	Female	13	2024-10-14	N
1274	Male	2	2024-10-14	N
1275	Female	4	2024-10-14	N
1276	Female	7	2024-10-14	N
1277	Female	4	2024-10-14	N
1278	Male	8	2024-10-14	N
1279	Female	4	2024-10-14	N
1280	Female	2	2024-10-14	N
1281	Male	6	2024-10-14	N
1282	Female	6	2024-10-14	N
1283	Female	4	2024-10-14	N
1284	Female	4	2024-10-14	N
1285	Female	9	2024-10-14	N
1286	Male	1	2024-10-14	N
1287	Male	1	2024-10-14	N
1288	Male	3	2024-10-14	N
1289	Female	3	2024-10-14	N
1290	Female	6	2024-10-14	N
1291	Male	18	2024-10-14	N
1292	Male	17	2024-10-14	N
1293	Female	4	2024-10-20	N
1294	Female	3	2024-10-19	N
1295	Male	4	2024-10-20	N
1296	Male	4	2024-10-19	N
1297	Male	1	2024-10-20	N
1298	Female	3	2024-10-20	N
1299	Male	3	2024-10-20	N
1300	Male	3	2024-10-20	N
1301	Male	2	2024-10-20	N
1302	Male	3	2024-10-20	N
1303	Male	8	2024-10-21	N
1304	Male	8	2024-10-21	N
1305	Female	8	2024-10-21	N
1306	Male	1	2024-10-21	N
1307	Male	1	2024-10-20	N
1308	Male	5	2024-10-21	N
1309	Female	6	2024-10-21	N
1310	Female	10	2024-10-21	N
1311	Male	5	2024-10-21	N
1312	Female	3	2024-10-21	N
1313	Female	4	2024-10-14	N
1314	Male	9	2024-10-16	N
1315	Male	9	2024-10-12	N
1316	Male	9	2024-10-12	N
1317	Female	4	2024-10-11	N
1318	Male	5	2024-10-10	N
1319	Male	5	2024-10-11	N
1320	Female	10	2024-10-11	N
1321	Male	7	2024-10-11	N
1322	Male	4	2024-10-16	N
1323	Female	18	2024-10-21	N
1324	Female	7	2024-10-28	N
1325	Male	7	2024-10-27	N
1326	Male	11	2024-10-27	N
1327	Female	9	2024-10-28	N
1328	Male	14	2024-10-27	N
1329	Male	6	2024-10-28	N
1330	Female	7	2024-10-28	N
1331	Male	1	2024-10-28	N
1332	Male	4	2024-10-28	N
1333	Female	3	2024-10-28	N
1334	Female	3	2024-10-27	N
1335	Male	5	2024-10-27	N
1336	Male	12	2024-10-26	N
1337	Female	3	2024-10-26	N
1338	Male	1	2024-10-27	N
1339	Female	3	2024-10-26	N
1340	Female	8	2024-10-27	N
1341	Female	1	2024-10-27	N
1342	Female	7	2024-10-26	N
1343	Female	4	2024-10-26	N
1344	Female	7	2024-10-25	N
1345	Female	5	2024-10-24	N
1346	Female	11	2024-10-23	N
1347	Female	2	2024-10-22	N
1348	Male	7	2024-10-22	N
1349	Male	6	2024-10-23	N
1350	Male	9	2024-10-23	N
1351	Female	7	2024-10-24	N
1352	Female	2	2024-10-23	N
1353	Female	3	2024-10-23	N
1354	Female	2	2024-10-25	N
1355	Male	4	2024-10-25	N
1356	Male	9	2024-10-23	N
1357	Female	5	2024-10-24	N
1358	Male	18	2024-10-28	N
1359	Female	7	2024-11-04	N
1360	Male	5	2024-11-04	N
1361	Male	12	2024-11-04	N
1362	Female	3	2024-11-04	N
1363	Male	1	2024-11-04	N
1364	Female	6	2024-11-02	N
1365	Female	1	2024-11-03	N
1366	Male	1	2024-11-02	N
1367	Male	2	2024-02-18	P
1368	Male	5	2024-11-02	N
1369	Male	3	2024-11-04	N
1370	Female	6	2024-11-02	N
1371	Male	3	2024-11-04	N
1372	Male	3	2024-11-04	N
1373	Male	10	2024-11-03	N
1374	Male	4	2024-11-04	N
1375	Female	5	2024-11-02	N
1376	Female	2	2024-11-04	N
1377	Female	3	2024-11-04	N
1378	Male	3	2024-11-04	N
1379	Male	3	2024-10-30	N
1380	Male	3	2024-10-30	N
1381	Female	6	2024-10-30	N
1382	Female	7	2024-10-31	N
1383	Female	3	2024-10-31	N
1384	Male	4	2024-10-31	N
1385	Female	6	2024-10-31	N
1386	Male	6	2024-10-31	N
1387	Male	6	2024-10-31	N
1388	Male	7	2024-10-31	N
1389	Female	9	2024-10-31	N
1390	Female	4	2024-11-01	N
1391	Male	18	2024-11-02	N
1392	Male	4	2024-11-09	N
1393	Male	2	2024-11-09	N
1394	Male	7	2024-11-10	N
1395	Male	8	2024-11-11	N
1396	Female	4	2024-11-09	N
1397	Male	4	2024-11-10	N
1398	Male	1	2024-11-09	N
1399	Female	4	2024-11-11	N
1400	Male	1	2024-11-09	N
1401	Female	8	2024-11-10	N
1402	Female	5	2024-11-04	N
1403	Male	5	2024-11-02	N
1404	Male	3	2024-11-04	N
1405	Female	2	2024-11-04	N
1406	Male	1	2024-11-03	N
1407	Male	3	2024-11-04	N
1408	Male	5	2024-11-02	N
1409	Male	1	2024-11-04	N
1410	Male	1	2024-11-04	N
1411	Male	3	2024-11-04	N
1412	Male	6	2024-11-05	N
1413	Female	6	2024-11-06	N
1414	Female	8	2024-11-05	N
1415	Female	9	2024-11-06	N
1416	Female	7	2024-11-05	N
1417	Female	6	2024-11-05	N
1418	Female	6	2024-11-05	N
1419	Female	7	2024-11-04	N
1420	Female	7	2024-11-06	N
1421	Male	12	2024-11-06	N
1422	Female	2	2024-11-06	N
1423	Male	7	2024-11-07	N
1424	Male	7	2024-11-06	N
1425	Male	2	2024-11-06	N
1426	Male	16	2024-11-11	N
1427	Female	17	2024-11-09	N
1428	Male	4	2024-11-18	N
1429	Male	2	2024-11-18	N
1430	Female	5	2024-11-17	N
1431	Male	2	2024-11-17	N
1432	Male	1	2024-11-17	N
1433	Male	5	2024-11-17	N
1434	Male	6	2024-11-18	N
1435	Female	6	2024-11-18	N
1436	Male	2	2024-11-17	N
1437	Female	5	2024-11-18	N
1438	Male	14	2024-11-17	N
1439	Male	8	2024-11-17	N
1440	Female	3	2024-11-16	N
1441	Male	11	2024-11-17	N
1442	Male	8	2024-11-17	N
1443	Female	10	2024-11-16	N
1444	Male	7	2024-11-16	N
1445	Male	3	2024-11-17	N
1446	Male	8	2024-11-17	N
1447	Female	8	2024-11-16	N
1448	Female	5	2024-11-11	N
1449	Female	9	2024-11-11	N
1450	Female	7	2024-11-11	N
1451	Female	10	2024-11-12	N
1452	Female	3	2024-11-12	N
1453	Male	4	2024-11-15	N
1454	Male	4	2024-11-12	N
1455	Male	18	2024-11-19	N
1456	Male	13	2024-11-24	N
1457	Female	9	2024-11-24	N
1458	Male	5	2024-11-24	N
1459	Female	2	2024-11-24	N
1460	Female	3	2024-11-24	N
1461	Male	12	2024-11-24	N
1462	Female	3	2024-11-25	N
1463	Female	6	2024-11-25	N
1464	Male	9	2024-11-25	N
1465	Male	6	2024-11-25	N
1466	Female	2	2024-11-24	N
1467	Female	3	2024-11-25	N
1468	Male	2	2024-11-25	N
1469	Female	5	2024-11-25	N
1470	Male	1	2024-11-25	N
1471	Female	9	2024-11-25	N
1472	Male	3	2024-11-24	N
1473	Female	3	2024-11-25	N
1474	Male	9	2024-11-25	N
1475	Female	2	2024-11-25	N
1476	Male	1	2024-11-20	N
1477	Female	1	2024-11-19	N
1478	Male	4	2024-11-19	N
1479	Female	7	2024-11-20	N
1480	Female	1	2024-11-19	N
1481	Female	7	2024-11-19	N
1482	Female	4	2024-11-20	N
1483	Female	4	2024-11-20	N
1484	Female	7	2024-11-20	N
1485	Female	5	2024-11-21	N
1486	Male	15	2024-11-24	N
1487	Male	15	2024-11-25	N
1488	Male	3	2024-12-03	N
1489	Male	9	2024-12-03	N
1490	Female	2	2024-12-01	N
1491	Female	14	2024-12-03	N
1492	Female	3	2024-12-03	N
1493	Male	7	2024-12-02	N
1494	Male	8	2024-12-03	N
1495	Male	1	2024-12-02	N
1496	Male	3	2024-12-02	N
1497	Male	3	2024-12-02	N
1498	Female	11	2024-12-02	N
1499	Female	16	2024-12-02	N
1500	Female	11	2024-12-02	N
1501	Female	8	2024-12-02	N
1502	Female	17	2024-12-02	N
1503	Female	1year 10months	2024-02-19	N
1504	Female	11	2024-12-01	N
1505	Male	5	2024-12-01	N
1506	Male	3	2024-12-01	N
1507	Male	5	2024-12-01	N
1508	Female	3	2024-11-30	N
1509	Male	3	2024-12-01	N
1510	Male	8	2024-11-30	N
1511	Male	11	2024-12-01	N
1512	Male	7	2024-02-19	N
1513	Male	6	2024-11-27	N
1514	Male	7	2024-11-27	N
1515	Male	8	2024-11-27	N
1516	Female	10	2024-11-26	N
1517	Female	10	2024-11-26	N
1518	Male	4	2024-11-28	N
1519	Female	3	2024-11-27	N
1520	Female	7	2024-11-28	N
1521	Female	8	2024-11-28	N
1522	Male	14	2024-11-28	N
1523	Male	16	2024-11-30	N
1524	Female	4	2024-12-10	N
1525	Female	7	2024-12-08	N
1526	Female	9	2024-12-10	N
1527	Female	4	2024-12-10	N
1528	Female	7	2024-12-10	N
1529	Female	5	2024-12-08	N
1530	Male	9	2024-12-09	N
1531	Male	2	2024-12-09	N
1532	Female	8	2024-12-08	N
1533	Female	7	2024-12-09	N
1534	Male	6	2024-12-10	N
1535	Female	4	2024-12-09	N
1536	Female	1	2024-12-09	N
1537	Male	2	2024-12-09	N
1538	Female	3	2024-12-08	N
1539	Female	11	2024-12-08	N
1540	Male	5	2024-02-19	N
1541	Female	8	2024-12-09	N
1542	Female	7	2024-12-08	N
1543	Male	12	2024-12-08	N
1544	Male	8	2024-12-08	N
1545	Male	7	2024-12-08	N
1546	Female	10	2024-12-07	N
1547	Female	3	2024-12-08	N
1548	Female	6	2024-12-08	N
1549	Female	7	2024-12-05	N
1550	Male	7	2024-12-03	N
1551	Male	6	2024-12-03	N
1552	Female	7	2024-12-04	N
1553	Female	6	2024-12-04	N
1554	Male	6	2024-12-04	N
1555	Male	3	2024-12-05	N
1556	Male	3	2024-12-04	N
1557	Female	8	2024-12-04	N
1558	Male	5	2024-11-28	N
1559	Male	14	2024-12-09	N
1560	Male	15	2024-12-09	N
1561	Male	10	2024-12-17	N
1562	Male	5	2024-12-17	N
1563	Male	6months	2024-02-25	N
1564	Female	6	2024-12-17	N
1565	Male	11	2024-12-17	N
1566	Female	6	2024-12-16	N
1567	Male	4	2024-12-16	N
1568	Female	5	2024-12-16	N
1569	Female	8	2024-12-16	N
1570	Female	7	2024-12-16	N
1571	Male	11	2024-12-15	N
1572	Female	10	2024-12-16	N
1573	Male	7	2024-12-15	N
1574	Female	1	2024-12-14	N
1575	Female	2	2024-12-15	N
1576	Female	6	2024-12-15	N
1577	Female	1	2024-12-15	N
1578	Female	5	2024-12-15	N
1579	Male	4	2024-12-15	N
1580	Female	3	2024-12-14	N
1581	Female	4	2024-12-10	N
1582	Female	5	2024-12-10	N
1583	Male	6	2024-12-10	N
1584	Female	7	2024-12-10	N
1585	Male	3	2024-12-10	N
1586	Male	7	2024-12-11	N
1587	Male	5	2024-12-11	N
1588	Male	7	2024-12-11	N
1589	Female	4	2024-12-13	N
1590	Male	5	2024-12-15	N
1591	Male	18	2024-12-17	N
1592	Female	1	2024-12-22	N
1593	Male	10	2024-12-22	N
1594	Female	7	2024-12-22	N
1595	Female	4	2024-12-22	N
1596	Female	8	2024-12-22	N
1597	Female	10	2024-12-21	N
1598	Male	8	2024-02-25	N
1599	Male	5	2024-12-21	N
1600	Male	7	2024-02-26	N
1601	Male	12	2024-12-21	N
1602	Male	9	2024-12-22	N
1603	Female	2	2024-12-23	N
1604	Female	3	2024-12-23	N
1605	Male	4	2024-12-23	N
1606	Female	2	2024-02-26	P
1607	Male	6	2024-12-23	N
1608	Female	13	2024-12-23	N
1609	Male	5	2024-12-23	N
1610	Male	1	2024-12-23	N
1611	Female	5	2024-12-23	N
1612	Female	4	2024-12-17	N
1613	Female	8	2024-12-17	N
1614	Male	8	2024-12-17	N
1615	Male	1	2024-12-19	N
1616	Female	10	2024-12-21	N
1617	Female	7	2024-12-19	N
1618	Female	7	2024-12-19	N
1619	Male	1	2024-12-19	N
1620	Male	10	2024-12-19	N
1621	Female	4	2024-12-19	N

## Sheet: co-infection
Year	Gender	Age	Data	hMPV	Co-infection
2020	Male	3	2020-11-18	P	PIV-3
	Female	7	2020-12-09	P	PIV-3
2021	Male	7	2021-01-26	P	HRV
	Male	3	2021-02-02	P	PIV-3
	Male	5	2021-12-12	P	PIV-3
	Female	2	2021-12-19	P	ADV
2022	Male	6	2022-01-10	P	PIV-1
	Male	4	2022-01-11	P	ADV
	Female	5	2022-03-01	P	IBV
	Male	5 months	2022-03-01	P	PIV-1
	Female	2	2022-03-21	P	RSV-B
	Female	1	2022-03-22	P	IBV
	Female	3	2022-03-28	P	PIV-1
	Female	9	2022-07-17	P	H3
	Female	3	2022-07-18	P	ADV
	Male	3	2022-08-29	P	HRV
	Female	5	2022-10-18	P	ADV
	Male	3	2022-12-11	P	RSV-A
	Female	3	2022-12-18	P	RSV-B
2023	Female	3	2023-11-15	P	PIV-3
	Male	4	2023-10-25	P	PIV-4
	Male	4	2023-12-19	P	PIV-1
	Female	6	2023-12-19	P	H3
	Male	7	2023-10-25	P	PIV-4
	Female	5	2023-11-22	P	H3
	Male	7	2023-12-27	P	IBV
2024	Female	7	2024-01-01	P	IBV
	Female	7	2024-01-14	P	ADV
	Female	2	2024-01-14	P	IBV
	Male	13	2024-01-15	P	IBV
	Female	16	2024-01-22	P	IBV
	Male	4	2024-01-22	P	HRV
	Male	6	2024-01-22	P	HRV
	Female	1	2024-02-26	P	RSV-A
	Male	9	2024-03-26	P	ADV
	Male	4	2024-01-29	P	HRV
	Male	4	2024-02-03	P	H3
	Female	3	2024-02-05	P	ADV
	Female	11	2024-02-14	P	IBV
	Male	2	2024-02-14	P	IBV
