# Supplementary material for: Epidemiological characterization and phylogenetic analysis of human metapneumovirus isolated from children in Ningbo, China, 2020–2024
Source: Microb Genom. 2026 Jun 22;12(6):001760. doi: 10.1099/mgen.0.001760 (PMC13286607; doi:10.1099/mgen.0.001760)
Supplement: Supplementary Material 3. [file mgen-12-01760-s003.xlsx]

## Sheet: F gene mutation
Lineage-associated substitutions					Non-lineage-associated substitutions
Position	lineage			Relevant reported immunogenic epitopes	Position	Main Residues	Mutant Residues	proportion
	A	B1	B2		36	L	H	3/26
61	A	T	T		297	G	E	1/26
122	V	I	I
135	T	N	N
139	N	G	G
143	K	Q	T
167	D	E	E
175	R	S	S
179	K	R	K	Site III
185	D	A	A
223	T	T	N
233	N	Y	Y
280	D	D	N
286	V	I/V	I
296	K	K	D
312	Q	Q/K	K	Ds7
348	K	K/R	R	Ds7
392	I	I	T
396	R	R	Q
404	N	P	P	Sites IV–VI
444	S	S	N
